# Supplementary material for: Glucocorticoid (dexamethasone)-induced metabolome changes in healthy males suggest prediction of response and side effects
Source: Sci Rep. 2015 Nov 3;5:15954. doi: 10.1038/srep15954 (PMC4630650; doi:10.1038/srep15954)
Supplement: Supplementary Table S1 and S2 [file srep15954-s2.xls]

## Sheet: Table S1 Data
								ONTOLOGY1_NAME	Amino acids	Amino acids	Amino acids	Amino acids	Amino acids	Amino acids	Amino acids	Amino acids	Amino acids	Amino acids	Amino acids	Amino acids	Amino acids	Amino acids	Amino acids	Amino acids	Amino acids	Amino acids	Amino acids	Amino acids	Amino acids	Amino acids	Amino acids related	Amino acids related	Amino acids related	Amino acids related	Amino acids related	Amino acids related	Amino acids related	Amino acids related	Amino acids related	Amino acids related	Amino acids related	Amino acids related	Amino acids related	Amino acids related	Carbohydrates and related	Carbohydrates and related	Carbohydrates and related	Carbohydrates and related	Carbohydrates and related
								ONTOLOGY2_NAME	Amino acids, acidic	Amino acids, acidic	Amino acids, aromatic	Amino acids, aromatic	Amino acids, aromatic	Amino acids, basic	Amino acids, basic	Amino acids, basic	Amino acids, basic	Amino acids, basic	Amino acids, branched chain	Amino acids, branched chain	Amino acids, branched chain	Amino acids, neutral	Amino acids, neutral	Amino acids, neutral	Amino acids, neutral	Amino acids, neutral	Amino acids, S-containing	Amino acids, S-containing	Amino acids, S-containing	Amino acids, S-containing	Amino acid metabolites	Amino acid metabolites	Collagen metabolism	Creatine metabolism	Creatine metabolism	Methyl cycle	Tryptophan metabolism	Tryptophan metabolism	Tryptophan metabolism	Tryptophan metabolism	Tyrosine metabolism	Urea cycle and related	Urea cycle and related	Urea cycle and related	Aminosugars	Aminosugars	Glycogen metabolism	Monosaccharides	Monosaccharides
								METABOLITE_NAME	Aspartate	Glutamate	Phenylalanine	Tryptophan	Tyrosine	Arginine	Asparagine	Glutamine	Histidine	Lysine	Isoleucine	Leucine	Valine	Alanine	Glycine	Proline	Serine	Threonine	Cysteine (additional: Cystine)	Cystine	Methionine	Taurine	5-Oxoproline (additional: Folic acid, Glutamate, Glutamine)	Ketoleucine	trans-4-Hydroxyproline	Creatine	Creatinine	Sarcosine	3-Indoxylsulfate	Indole-3-acetic acid	Indole-3-lactic acid	Kynurenic acid	Cresol sulfate (additional: m-Cresol sulfate, o-Cresol sulfate)	Citrulline	Ornithine (additional: Arginine, Citrulline)	Urea	Glucosamine	Mannosamine	Glucose-1-phosphate (additional: Glucose)	Glucose	Mannose
SAMPLE_ID	PROBAND_ID	TREATMENT	TREATED	DAY	TIMEPOINT	DAY_TIMEPOINT	AGE	BMI	log10_Pool-normalized ratio	log10_Pool-normalized ratio	log10_Pool-normalized ratio	log10_Pool-normalized ratio	log10_Pool-normalized ratio	log10_Pool-normalized ratio	log10_Pool-normalized ratio	log10_Pool-normalized ratio	log10_Pool-normalized ratio	log10_Pool-normalized ratio	log10_Pool-normalized ratio	log10_Pool-normalized ratio	log10_Pool-normalized ratio	log10_Pool-normalized ratio	log10_Pool-normalized ratio	log10_Pool-normalized ratio	log10_Pool-normalized ratio	log10_Pool-normalized ratio	log10_Pool-normalized ratio	log10_Pool-normalized ratio	log10_Pool-normalized ratio	log10_Pool-normalized ratio	log10_Pool-normalized ratio	log10_Pool-normalized ratio	log10_Pool-normalized ratio	log10_Pool-normalized ratio	log10_Pool-normalized ratio	log10_Pool-normalized ratio	log10_Pool-normalized ratio	log10_Pool-normalized ratio	log10_Pool-normalized ratio	log10_Pool-normalized ratio	log10_Pool-normalized ratio	log10_Pool-normalized ratio	log10_Pool-normalized ratio	log10_Pool-normalized ratio	log10_Pool-normalized ratio	log10_Pool-normalized ratio	log10_Pool-normalized ratio	log10_Pool-normalized ratio	log10_Pool-normalized ratio
7816885	1	NO_midday	NO	1	midday	1_midday	26	24.84		-0.164058	-0.139996	-0.250611	-0.11505	-0.125682	-0.295727	0.0403469	-0.0863101	-0.117233	-0.170926	-0.112852	-0.0671452	-0.146902	0.00624145	-0.0787686	-0.0132427	-0.048791	-0.0858883	0.00778443	-0.20962	-0.176319	-0.0145584	-0.0955507	0.010751	-0.168183	0.100324	0.0266737		0.10456	-0.153634		0.599643		-0.0929609	0.131276	-0.160049	-0.173038	-0.177334	-0.033265	0.0369787
7816888	2	NO_midday	NO	1	midday	1_midday	20	21.91	0.0934564	0.0743251	-0.118911	-0.0801388	-0.0395116	-0.126346	-0.0797211	-0.0358962	-0.0585454	-0.0282433	-0.0769743	-0.0603581	-0.0229097	-0.0587421	-0.0867538	-0.180934	-0.127546	-0.124988	-0.0715054	-0.0786765	-0.0654391	0.0318188	-0.0992216	0.149693	-0.120004	-0.153124	-0.0361563	-0.0103408	-0.31527	-0.0113345	-0.0605249	0.359949	0.0903534	-0.107084	-0.161027	0.211355	0.281908	0.276059	0.0155903	-0.00297266	0.169821
7816891	3	NO_midday	NO	1	midday	1_midday	27	26.42	0.0982501	-0.208731	0.0134516	-0.00723028	-0.0788269	-0.0784045	-0.0623607	0.0222563	-0.0568108	0.0476095	-0.297808	-0.241463	-0.139806	-0.0959934	-0.0234523	-0.191497	-0.174371	-0.126701	-0.0207769	0.0184938	-0.173977	-0.0299834	-0.124681	-0.254033	-0.120128	-0.00417307	-0.101266	-0.0175313	-0.0603225	-0.123426	0.0797035	-0.277292	-0.0845361	-0.0227868	-0.147565	-0.0217838	0.192462	0.248087	0.0515701	-0.00254164	-0.164259
7816894	4	NO_midday	NO	1	midday	1_midday	23	24.02	-0.127886	0.334185	-0.00304586	-0.0018909	0.0808042	-0.0887921	0.116506	0.0303686	0.0767615	0.038086	0.159981	0.167565	0.155872	-0.202048	-0.015589	0.183369	0.027254	0.0613684	-0.111289	-0.016674	0.0559373	0.121448	0.0353252	0.0234811	0.0525557	0.0731591	0.207859	0.0692082	0.152262	0.165788	-0.0148491	0.0144297	0.271254	-0.0125166	0.0470652	0.0654074	0.194585	0.217653	0.0493009	-0.0977964	-0.318138
7816897	5	NO_midday	NO	1	midday	1_midday	26	23.96	0.0282109	0.0470687	-0.0907057	-0.0438093	-0.0494085	-0.153908	0.0509301	-0.0196663	-0.0479171	-0.0337829	-0.206517	-0.139996	-0.0644857	0.00929622	-0.0491936	-0.0657948	-0.0115819	0.0261367	-0.0234811	-0.0709927	-0.167869	-0.00555322	0.0221191	-0.0128178	-0.277241	0.0144542	0.0883433	0.025971	0.231558	0.284132	0.00354528	0.232609	-0.180456	-0.0109879	0.00157916	-0.0147504	-0.0753145	-0.134629	-0.12853	-0.034649	-0.0776958
7816900	6	NO_midday	NO	1	midday	1_midday	21	23.39	0.087709	-0.17639	-0.00992425	-0.0565409	0.0249858	0.0995977	-0.0454233	-0.00636984	0.0280258	-0.0606613	-0.00806316	0.021775	0.0183179	0.0674492	0.111382	0.206066	0.0936919	0.255316	-0.043103	-0.116421	-0.00311615	-0.0112975	-0.0748972	-0.0935707	0.0679419	-0.00926036	-0.0369762		0.0260134	0.00296916	0.00827253	0.0449982	-0.968374	0.104084	0.121349	0.0529126	-0.12652	-0.135994	-0.0501451	-0.0434064	-0.471028
7816903	7	NO_midday	NO	1	midday	1_midday	24	20.52	0.132835	0.0229953	-0.161712	0.00829317	-0.0602401	-0.12722	-0.0591913	0.053818	-0.0560222	-0.157738	-0.128737	-0.13713	-0.122799	-0.123336	0.0152396	-0.106561	-0.0327357	-0.0861172	-0.0096577	0.141571	-0.183303	-0.0418355	-0.0967122	-0.0937808	0.1081	-0.0137519	0.111067	0.0773628	-0.722763	-0.0829131	-0.0400009	-0.0492613	-1.4093	0.0591362	-0.0786506	-0.133755	0.0808182	-0.00428127	0.0368576	0.0276454	-0.124312
7816906	8	NO_midday	NO	1	midday	1_midday	23	30.04	0.0776178	0.263773	0.0703277	-0.0265191	0.0625444	0.0705946	0.00243957	0.0935124	0.063877	0.0353444	0.120844	0.064284	0.0552393	0.0443406	0.00578897	-0.0217237	0.10813	0.0648444	0.0736096	0.0636597	0.076771	0.01033	0.0335911	-0.0219746	-0.1541	0.0749928	-0.00390809	-0.0337048	0.408563	-0.0594315	-0.052375	-0.106266	-0.348203	0.0480236	0.0782184	-0.0877584	-0.0395065	0.0422368	0.0256571	-0.0165391	-0.165143
7816909	9	NO_midday	NO	1	midday	1_midday	30	24.69	-0.00111215	0.164435	0.00136527	0.0805856	0.0323882	0.11839	-0.0385998	0.097358	0.0881616	0.171759	0.0113638	0.0444953	0.081528	0.0771104	-0.0864248	-0.024865	-0.10043	-0.0257993	-0.0622865	0.00604109	0.0146174	0.216664	-0.0450741	-0.0348836	-0.191022	0.264493	0	0.0275835	-0.438614	0.0716041	0.163646	0.133633	-1.07398	-0.0406722	0.0471628	0.147411	0.105972	0.126627	-0.0693564	-0.112634	-0.28398
7816912	10	NO_midday	NO	1	midday	1_midday	23	23.18	-0.0570215	-0.0796078	0.0721883	0.178857	0.108946	-0.0569978	0.0717802	0.00658751	-0.017648	0.0097659	0.00344008	0.0382614	0.0518045	0.0578082	-0.100843	-0.0246712	0.0362979	-0.0667996	0.0691183	0.0769145	0.031996	0.131196	-0.0614258	0.067363	-0.00241755	0.246768	0.111131	0.00962465	-0.258609	-0.112053	0.11776	0.125674	-0.725842	-0.156875	-0.0604102	-0.00570873	0.208336	0.112969	0.0300059	-0.0140397	-0.111584
7816915	11	NO_midday	NO	1	midday	1_midday	26	25.51	0.157608	0.0181649	-0.0543754	0.0110121	-0.0461716	-0.0664337	-0.0816234	-0.0670888	0.0246161	-0.0542646	-0.101751	-0.0549116	-0.0129091	-0.166016	-0.0796964	-0.0906249	-0.0303944	0.0210648	-0.0108354	0.116316	-0.0340439	-0.186031	0.0594854	0.0760902	-0.333482	-0.373988	-0.173777	0.0731378	0.0599979	-0.00259902	-0.031158	0.0409243	-0.375148	0.0419721	-0.0270442	0.0949761	-0.0826464	-0.155203	0.0978332	0.00252461	0.132389
7816918	12	NO_midday	NO	1	midday	1_midday	25	22.04	0.0341636	-0.0242609	-0.11407	-0.0460282	-0.169865	-0.0484846	-0.218887	-0.0490348	-0.0826615	-0.091408	-0.0998102	-0.0723483	-0.0368673	-0.0304423	-0.0824504	-0.10754	-0.0926459	-0.164951	-0.0951117	0.0127705	-0.179133	0.0531657	-0.173009	-0.0428525	-0.366423	-0.00753298	-0.00731041	-0.0962431	0.206629	0.0239122	-0.0384583	0	-0.0411311	0.0247928	-0.137616	-0.0342508	0.550012	0.53591	0.0782421	0.00316566	0.0113986
7816921	13	NO_midday	NO	1	midday	1_midday	25	20.2	0.270295	0.0911754	-0.10504	-0.0331484	-0.148595	-0.0818213	-0.178432	-0.102647	-0.103646	-0.128013	-0.0944389	-0.10341	-0.0901394	-0.00913483	-0.0147813	-0.101145	-0.0260254	-0.125668	-0.120939	-0.0057739	-0.240985	-0.0928321	-0.175739	0.0909052	-0.32649	0.251854	0.215367	-0.0093568	-0.812215	-0.11855	-0.00518346		-0.186542	0.0744643	-0.0813707	-0.0409961	0.336339	0.355528	0.0770091	0.0382381	-0.373012
7816924	14	NO_midday	NO	1	midday	1_midday	25	26.7	0.0215992	0.0923448	0.0121013	0.024276	0.0497625	0.0977298	-0.11535	0.0211917	0.0817863	0.149501	0.148695	0.122274	0.199953	0.0128942	-0.0064702	0.146408	-0.0115658	0.101653	-0.118099	-0.134376	0.0425326	0.157052	-0.0439617	-0.026888	0.170801	0.208828	-0.0569049	0.0630971	0.429971	-0.189828	0.0243593	0.261341	-0.253713	0.0170746	0.0953406	0.0262382	0.316801	0.411866	0.0560128	-0.0122875	-0.389072
7816927	15	NO_midday	NO	1	midday	1_midday	29	18.83	0.121146	-0.259357	-0.110217	-0.0608395	-0.147473	0.00972342	-0.0595857	0.063757	-0.0409215	0.0736319	-0.0265517	0.000832199	0.00703494	-0.17091	-0.0595271	-0.0700801	-0.100917	-0.0530592	-0.140179	-0.154184	-0.104665	-0.0436046	-0.139482	-0.117313	-0.324863	0.0841657	-0.148513	-0.100169	-0.306707	0.264993	-0.0341543	-0.0303826	0.44265	0.0450784	-0.0815123	-0.100163	0.111999	0.207239	-0.0611905	-0.110299	-0.315111
7816930	16	NO_midday	NO	1	midday	1_midday	23	20.45	-0.0220667	0.106039	-0.00990931	0.0625307	0.127223	0.00107632	0.168764	0.168387	0.127285	0.107508	0.0669658	0.0496492	0.0443687	0.159747	-0.0325351	0.0367079	-0.0360566	-0.00906912	-0.0699536	-0.143664	0.0666378	-0.186314	0.0792782	0.0410663	-0.0956165	-0.151691	0.0244381		0.129475	0.0103272	0.00359022	-0.485873	0.343718	-0.0356616	0.061847	0.0222983	0.24956	0.188261	0.194471	0.0117928	-0.117772
7816933	17	NO_midday	NO	1	midday	1_midday	30	22.58	0.0898393	-0.208765	-0.0871133	-0.118347	0.0109552	-0.203244	-0.123385	0.0109784	-0.0239506	-0.0658699	-0.0808721	-0.0345699	0.0211429	0.0880067	0.127662	0.0650861	0.00362821	-0.0417	0.0265652	0.0128958	-0.154845	0.00889707	-0.0678102	0.0547388	-0.356161	-0.0527404	-0.054179	0.0261928	-1.01815	-0.327295	-0.133362		-1.03565	0.0443074	-0.000166322	-0.179872	-0.029537	0.0691819	0.0699417	0.0578334	-0.259958
7816936	18	NO_midday	NO	1	midday	1_midday	29	21.16	0.0137547	-0.0366654	-0.16288	-0.136922	-0.210744	-0.0902848	-0.113404	0.133477	-0.115354	-0.0639059	-0.171347	-0.143563	-0.0561355	-0.102052	0.0850094	-0.0844978	-0.0633111	0.0135478	0.0503378	0.0354414	-0.166958	-0.0212634	-0.00406978	-0.0906909	0.149219	-0.0115379	-0.0919594	-0.0290518	-0.0826978	-0.236853	-0.0739855	0.157123	-0.148682	0.02086	-0.0533395	-0.0847409	0.159069	0.1582	-0.0180053	0.0337422	0.0594609
7816939	19	NO_midday	NO	1	midday	1_midday	28	20.59	0.0996159	-0.0228379	-0.00956305	-0.0375501	-0.0183889	0.0439055	0.0663666	0.103285	0.0380645	-0.0588056	-0.0550446	-0.0427904	-0.0285838	0.15783	0.0132018	0.192828	-0.0104995	0.105386	-0.0440763	0.0262531	0.00807056	0.0457148	-0.0266645	0.110375	-0.123072	0.0585512	-0.0972265	0.0366048		-0.0671196	-0.0765169	0.0652268	0.296881	-0.0400611	0.0112132	-0.0842996		0.469652	0.0164197	0.0130713	-0.13211
7816942	20	NO_midday	NO	1	midday	1_midday	27	24.49		0.184564	0.0226799	0.0554897	0.0114032	-0.0667983	0.140142	0.0588754	0.119225	0.116873	-0.0547123	-0.0180414	-0.0545121	-0.00765363	0.00114646	0.138862	0.00126899	-0.0628461	0.134108	0.117928	-0.00792048	-0.0667195	0.00605989	-0.00824635	-0.0741896	0.049188	-0.293416	-0.037174		0.0121631	0.061027		-0.605691		0.0406547	0.0969205	0.218757	0.213842	0.081043	0.0166968	-0.156999
7816886	1	NO_evening	NO	1	evening	1_evening	26	24.84		-0.0235323	-0.0962393	-0.132242	-0.122326	0.000445202	-0.144212	0.0107197	-0.0528129	-0.0478164	0.00696158	-0.0448534	-0.0365318	-0.191481	0.0339616	-0.109426	0.0401566	-0.0180368	-0.0429118	0.0609681	-0.137323	-0.139061	-0.0688432	-0.0443982	0.093744	-0.0404696	0.109604	-0.0207836		0.028831	-0.117647		0.431557		-0.0210019	0.100934	-0.0582783	-0.0836647	-0.119851	-0.0064308	0.0217687
7816889	2	NO_evening	NO	1	evening	1_evening	20	21.91	-0.191408	-0.329623	-0.0196523	-0.08852	0.007473	-0.102569	0.0106581	-0.00375377	0.0192776	0.0320305	0.0054464	-0.0209569	-0.0278711	-0.0598674	-0.0493927	-0.227815	-0.104147	-0.133959	-0.00209805	0.120019	-0.0248631	0.122066	-0.114162	-0.0457575	-0.217732	-0.222391	0.0213117	-0.126645	-0.329994	-0.0581373	-0.137151	0.372723	-0.0217555	-0.0715804	-0.139978	0.219986	-0.125608	-0.0484115	-0.0531834	-0.140058	0.0500318
7816892	3	NO_evening	NO	1	evening	1_evening	27	26.42	-0.142881	0.0450459	0.121849	0.0880528	0.0323547	0.0038698	-0.0256379	-0.0582234	0.0242401	0.119858	-0.0197048	-0.0132965	-0.00927519	-0.213711	0.028884	-0.132682	-0.0882465	0.0155456	0.0282865	0.0707302	-0.0197872	-0.0538861	0.0609594	-0.00520119	-0.0124578	0.148326	-0.013906	-0.0468781	-0.31502	-0.144712	0.127128	-0.25625		-0.0021942	-0.00105114	-0.0708539	0.219085	0.228671	0.0886465	0.151795	0.228412
7816895	4	NO_evening	NO	1	evening	1_evening	23	24.02	0.119237	-0.0344176	-0.192596	-0.0414534	-0.131418	-0.0788536	-0.102044	-0.0499056	-0.0861618	-0.14678	-0.0693548	-0.0989975	-0.01445	-0.0471464	-0.103884	0.0120563	-0.196505	-0.140802	-0.00446006	0.0505129	-0.201412	0.290102	-0.151924	-0.138434	-0.178735	-0.0334449	-0.0094897	-0.0463992	0.0612697	-0.00211165	-0.0669468	-0.0630517	-0.0617456	-0.0413927	-0.101311	-0.0214538	0.124673	0.207072	0.0426527	-0.0899464	-0.237945
7816898	5	NO_evening	NO	1	evening	1_evening	26	23.96	0.0469218	0.106207	0.0478769	0.0927208	0.0910324	-0.0731845	0.122933	0.100112	0.00616031	0.058199	0.0112023	0.0337372	-0.00228562	-0.0223258	-0.0254076	-0.000338154	0.136481	0.0919176	0.0974177	0.107753	0.000377155	-0.0163831	0.0373915	0.15041	-0.295894	0.0594305	0.118469	-0.00489351	-0.0694718	0.242845	0	0.332267	-0.332547	-0.0121926	0.0812307	0.104296	0.278721	0.19217	0.0159186	0.0270194	-0.0460676
7816901	6	NO_evening	NO	1	evening	1_evening	21	23.39	0.114038	0.0503817	-0.0398553	-0.0351151	-0.0418395	0.169992	-0.0613001	0.0423299	-0.00338913	-0.0422623	0.0177497	0.0225207	0.0180239	-0.0444562	0.0977953	0.126317	0.100968	0.193585	-0.059354	-0.0909582	0.0275898	-0.0917409	-0.0818594	0.018235	0.0452713	0.139356	-0.0523966	-0.0188481	-0.336388	-0.110292	-0.0298141	-0.0884586	-0.439723	0.0842421	0.102696	-0.0116373	0.125983	0.166699	0.016829	-0.0155013	-0.00495953
7816904	7	NO_evening	NO	1	evening	1_evening	24	20.52	0.209072	-0.135476	-0.128886	-0.0478954	-0.0571346	0.0102943	-0.0294844	-0.0148687	-0.106329	-0.129217	-0.0220457	-0.0840789	-0.0513016	-0.184653	0.018698	-0.159542	-0.029805	-0.0593951	-0.0369211	0.0804712	-0.126327	-0.0972469	0.0393298	0.0586644	0.195204	-0.135212	0.137751	0.0903278	-1.01499	-0.0497758	-0.0474431	-0.293514	-1.92241	0.147013	-0.0199467	-0.13495	-0.287381	-0.323881	-0.172485	0.00556962	0.118066
7816907	8	NO_evening	NO	1	evening	1_evening	23	30.04	0.136293	0.0856912	-0.0242592	-0.0780493	-0.0670193	0.00105882	-0.198805	-0.161682	-0.0268269	-0.135812	-0.0898779	-0.109616	-0.0668213	-0.0365431	-0.066335	-0.131946	-0.0485487	-0.0487737	0.176902	0.131538	-0.140861	0.0074848	0.0555704	-0.0645407	-0.300658	0.0906955	0.0433788	-0.00596568	0.26585	-0.106375	0.0252763		0.155002	0.147332	-0.115031	-0.0762632	-0.641677	-0.668312	-0.148394	0.0111574	-0.286778
7816910	9	NO_evening	NO	1	evening	1_evening	30	24.69	-0.0169889	0.0165965	0.0107199	0.082422	0.0423868	0.0743116	-0.0442037	-0.0716118	0.0208205	0.0837134	0.0384264	0.0575383	0.0743943	-0.0252478	-0.149081	-0.0766097	-0.111871	-0.0656442	0.00608416	0.0127705	-0.00362337	0.0153493	-0.00584251	-0.0710957	-0.353184	0.0483349	-0.0769463	-0.00357446	-0.10343	0.00632698	0.0983797	0.0187494	-0.294796	0.119075	0.0225916	0.107964	0.0355856		0.065699	-0.00287929	-0.0693614
7816913	10	NO_evening	NO	1	evening	1_evening	23	23.18	-0.0375237	-0.0658964	0.0402144	0.164234	0.120141	-0.0601872	0.0401172	0.0363553	0.0291663	-0.0791854	0.00109504	-0.0306326	0.0218193	0.10865	-0.093438	0.0957979	-0.0614753	-0.0742805	0.0234811	0.175596	-0.0870244	0.124891	-0.0968939	-0.0526123	0.0713037	0.223287	0.0549195	0.0293951	-0.038132	-0.0279385	0.077993	0.0692541	-0.555175	-0.0856215	-0.0148726	0.112498	0.352108	0.378547	-0.00036046	0.0105597	-0.623745
7816916	11	NO_evening	NO	1	evening	1_evening	26	25.51	0.176091	0.105949	0.150259	0.183604	0.194983	0.0503532	0.0545964	-0.0399099	0.104972	0.0701296	0.185995	0.137448	0.0974309	-0.143369	-0.0645396	0.0411519	0.0881856	0.103507	0.0743989	0.166975	0.1359	-0.0828281	0.00395755	0.114654	-0.00782048	-0.173858	-0.111168	0.103408	0.0347621	-0.062906	0.162518	0.155588	-0.342147	-0.0813902	0.137314	0.0473794	0.0288763	0.080097	0.124574	0.0465484	-0.231884
7816919	12	NO_evening	NO	1	evening	1_evening	25	22.04	0.155235	0.0908578	-0.0465583	-0.0840169	-0.089822	0.0194381	-0.10462	-0.0444239	0.0246598	-0.0768074	-0.0541618	-0.0395577	-0.0147331	-0.0252701	-0.106583	-0.0209596	-0.058651	-0.208447	-0.0113189	-0.0180926	-0.166668	0.0682051	-0.0878524	-0.112488	-0.215155	0.112704	0.0474019	-0.0662058	0.0489098	-0.0435376	-0.142974	-0.202081	-0.257739	0.0279247	0.0353882	-0.0654669	0.152218	0.121621	-0.178422	-0.0762352	-0.127658
7816922	13	NO_evening	NO	1	evening	1_evening	25	20.2	0.24188	-0.0698473	-0.0115164	0.0687115	-0.101694	0.150493	0.0167938	0.0290396	0.0276868	0.00554397	0.122477	0.06642	0.0223407	0.0695936	0.130611	-0.0573158	0.0835916	0.0225067	-0.0589845	0.0327096	0.0206136	0.147509	0.0124925	0.00770957	-0.0902955	0.503429	0.173402	0.0269184	-0.0234811	-0.00910504	0.147703		-0.112529	0.206626	0.0785803	-0.0177015	0.065401	-0.00726387	-0.074386	-0.122432	-0.200156
7816925	14	NO_evening	NO	1	evening	1_evening	25	26.7	-0.0649011	0.18726	0.0351679	0.0733735	0.0503893	0.0636691	-0.105009	0.0638243	0.0961787	0.134901	0.0938464	0.0784857	0.157159	-0.0644572	-0.00273284	0.131454	0.00151471	0.0739816	0.0145263	0.0624332	0.026575	0.158794	-0.0707481	0.0405114	0.136384	0.152452	-0.0614604	0.0652667	0.0958364	-0.315714	0.100238	0.0517842	-0.637865	0.0811415	0.108486	0.0328812	0.100954	0.164836	0.0611299	-0.0266958	-0.21452
7816928	15	NO_evening	NO	1	evening	1_evening	29	18.83	-0.181793	-0.169801	-0.0474502	-0.0655961	-0.152295	-0.09691	-0.0997029	0.0312753	-0.0943103	0.0180449	-0.00233012	-0.00810217	0.0105916	-0.261085	-0.0844932	-0.105417	-0.111369	-0.0823654	-0.0530285	-0.165087	-0.131219	-0.115112	-0.0726368	0.067845	-0.112015	-0.137249	-0.132939	0.0477728	-0.0582606	0.213197	0	-0.179923	0.643809	-0.209083	-0.0843876	-0.0215008	0.340833	0.365601	0.0955288	0.0746499	-0.168122
7816931	16	NO_evening	NO	1	evening	1_evening	23	20.45	-0.0271265	0.000423	0.0636424	0.112305	0.123864	0.0795403	0.166484	0.112113	0.0493519	0.0521558	0.109124	0.0438021	0.043194	0.0596515	-0.0154233	-0.025477	0.00609309	0.00561453	-0.189209	-0.00905578	0.0603144	-0.138772	0.0147604	-0.0513769	-0.0229417	-0.18234	-0.0870539	0.101961	0.0458978	0.090358	0.00120004	-0.479293	-0.678396	-0.0918179	0.0870761	0.0350452	0.170322	0.0755744	0.163148	0.0509027	-0.123588
7816934	17	NO_evening	NO	1	evening	1_evening	30	22.58	-0.356793	-0.208765	-0.0760793	-0.153307	-0.0702085	-0.282985	-0.164571	0.0783766	-0.0408401	-0.0954363	-0.0257519	-0.0504001	-0.0221775	0.0394158	0.0775693	0.0016077	-0.0846072	-0.273948	-0.0615022	-0.0280974	-0.184673	0.0198511	-0.115812	-0.0336831	-0.450883	-0.404327	-0.222743	-0.0559032	-0.484808	-0.49795	-0.225545		-0.964875	-0.0939045	-0.0284021	-0.208454	0.234041	0.283129	0.109352	-0.0222347	-0.286903
7816937	18	NO_evening	NO	1	evening	1_evening	29	21.16	-0.00540847	0.00774394	-0.0909832	-0.143667	-0.162337	-0.0634472	-0.0862519	0.154407	-0.0122807	-0.115873	-0.104745	-0.119001	-0.0531514	-0.0669644	0.0978159	-0.0736802	0.018518	-0.0445261	-0.00420627	0.130661	-0.177436	-0.0759325	0.0174674	-0.0476174	0.106239	-0.158558	-0.0460431	-0.107687	0.114751	-0.200676	-0.105155	0.124939	0.422418	-0.043598	0.00656081	-0.113806	0.0605873	0.0138145	-0.0798537	0.0210206	-0.175074
7816940	19	NO_evening	NO	1	evening	1_evening	28	20.59	0.0793697	-0.0278028	-0.073724	-0.0611547	-0.106404	0.0081369	0.0545964	-0.019031	-0.0486077	-0.175829	-0.0608314	-0.0785224	-0.0479671	-0.0291225	-0.00144432	0.0926425	-0.0579184	-0.018227	0.0488675	0.0984537	-0.103995	-0.0268009	-0.034751	-0.0467854	0.161322	0.0260655	-0.0483667	0.0305448	0.221849	-0.10634	-0.0347621	0.0377886	0.381814	0.0528885	0.0264979	-0.0792688	0.119543	0.100479	0.101078	0.0715716	0.011935
7816943	20	NO_evening	NO	1	evening	1_evening	27	24.49		-0.0906816	0.136599	0.119959	0.136838	0.177129	-0.0252632	0.0188164	0.178691	0.17887	0.0748291	0.083668	0.0266911	0.0285179	0.0418169	0.207636	0.0705343	-0.00330417	0.070244	0.107578	0.0679423	-0.09691	0.103381	-0.0805448	-0.0249151	0.17525	-0.0224319	0.00936881		0.00153914	0.0541058		0.0200207		0.174607	0.0449924	-0.369231	-0.35095	-0.135692	-0.0474709	-0.335381
7816944	1	NO_morning	NO	2	morning	2_morning	26	24.84		-0.0754906	-0.16274	-0.145033	-0.165078	-0.0815933	-0.0990494	-0.0429023	-0.0710295	-0.112762	0.0116675	-0.0261276	-0.0524206	-0.319424	0.0243106	-0.173855	0.0111592	-0.0397165	-0.00465849	0.175764	-0.182682	-0.154794	-0.0219631	-0.0110303	0.153522	-0.0720164	0.0965553	-0.0151433		-0.0292296	-0.104885		0.157625		-0.119116	0.0301021	-0.257344	-0.271048	-0.138858	-0.00887591	0.154444
7816947	2	NO_morning	NO	2	morning	2_morning	20	21.91	-0.00978427	-0.417586	-0.119015	-0.0909869	-0.0761436	-0.13971	-0.0137013	-0.0750746	-0.0272363	0.0293485	0.107755	0.046766	0.0546064	-0.143562	-0.0442254	-0.246368	-0.110094	-0.104749	0.0133957	-0.127471	-0.030227	0.0480422	-0.205498	-0.0420613	0.109627	-0.178538	0.0520083	-0.0611664	-0.0500594	-0.100228	-0.0565668	0.247784	0.434548	-0.0199341	-0.185192	0.205099	-0.0644937	-0.0173826	0.0410031	-0.130896	0.0738287
7816950	3	NO_morning	NO	2	morning	2_morning	27	26.42	-0.0518721	-0.0132169	0.104247	0.0584091	0.0501935	-0.0140049	-0.10954	-0.105269	0.00900008	0.0893367	-0.0607528	-0.0186837	0.0140558	-0.0440219	0.0176516	-0.134649	-0.137818	0.0219957	0.0321356	0.134831	-0.0290368	-0.0455269	0.0547235	0.00513964	-0.169444	0.0214153	-0.0361328	-0.00416735	0.531553	-0.161259	0.0970981	-0.0481134	-0.0584943	0.0316484	-0.0695661	-0.0384365	-0.283262	-0.346224	0.0834888	0.14181	0.343019
7816953	4	NO_morning	NO	2	morning	2_morning	23	24.02	-0.0484104	0.11401	-0.0517661	0.0029992	0.0227399	-0.0300879	-0.116158	-0.0738152	-0.0242287	-0.0620208	0.0269073	0.0376659	0.0323993	-0.0767241	-0.00329798	-0.0324124	-0.0889438	-0.0749385	-0.0699975	0.0605301	-0.0584518	0.104698	0.00438796	-0.0849903	-0.170432	-0.0819671	0.0506697	0.0142103	-0.339044	0.0549947	0.0821335	0.134695	-0.500891	0.195139	-0.0801579	-0.106982	-0.0173672	0.030929	0.0189768	0.0285633	0.0537414
7816956	5	NO_morning	NO	2	morning	2_morning	26	23.96	-0.0821058	-0.0706864	-0.0958791	-0.0831989	-0.0371482	-0.0363132	0.0214751	0.0412331	-0.0876071	0.0734788	-0.126807	-0.0381607	-0.0457696	-0.134184	-0.0250483	-0.149025	0.0841528	0.0299456	0.0210683	0.0744216	-0.139909	-0.0211512	0.0376682	-0.0844597	-0.328393	0.000288089	0.121641	-0.0669468	-0.0754211	0.093378	-0.0569761	-0.00742402	-0.21467	-0.0170451	-0.027819	-0.0215993	-0.171049	-0.19956	-0.0298689	0.0768562	0.234316
7816959	6	NO_morning	NO	2	morning	2_morning	21	23.39	-0.0112163	0.157618	0.051987	0.302898	0.0933606	0.27693	-0.0258277	-0.0311883	0.0202391	0.237669	0.303212	0.26045	0.245925	0.0475041	0.26021	0.211812	0.207455	0.403147	0.0337762	0.0255296	0.285917	-0.0801346	-0.0984449	-0.0479981	0.899844	0.271982	0.0584886	0.110447	0.0175142	0.133674	0.32932	-0.0253817	0.256659	0.120631	0.308438	0.145215	-0.270915	-0.272551	-0.0514079	-0.0368092	-0.00147059
7816962	7	NO_morning	NO	2	morning	2_morning	24	20.52	0.197091	-0.249304	-0.0531302	0.0822553	-0.0563774	0.0504735	-0.148482	-0.00920516	-0.0890246	0.0446255	-0.0618312	-0.0429373	-0.0230551	-0.20648	0.0313441	-0.159236	0.0329753	0.00659784	-0.0406068	0.035116	-0.00788885	-0.052888	-0.14454	-0.0699481	0.152238	0.126346	0.1605	-0.0261777	-1.10327	0.0817862	0.10477	0.0614976	-0.432589	0.236949	-0.0293413	-0.0969319	-0.113619	-0.179982	-0.135632	-0.0203839	0.0641233
7816965	8	NO_morning	NO	2	morning	2_morning	23	30.04	0.214306	0.276571	0.0464059	-6.06588e-05	0.0138542	0.232667	-0.0775247	0.091698	0.016774	-0.00838098	0.0879613	0.0700625	0.00511558	-0.05992	0.0105998	-0.121148	0.0385687	-0.00225082	0.00918636	0.00297293	0.0206969	-0.0750113	0.0802992	0.0809012	-0.311959	0.225394	0.129928	-0.0528593	0.282492	0.213961	0.0604933	-0.312568	-0.818421	0.31669	0.0471503	-0.102114	0.149035	0.146699	-0.138027	0.0275052	0.116309
7816968	9	NO_morning	NO	2	morning	2_morning	30	24.69	-0.123829	-0.0203942	-0.0509661	-0.00547998	-0.0181491	-0.0467782	-0.0950038	-0.00918603	0.0312632	0.0701071	-0.0739807	0.010075	0.0399621	-0.0876368	-0.115	-0.0960979	-0.141774	-0.0664036	-0.0792533	0.0150758	-0.0674763	0.102853	-0.0723196	-0.00145981	-0.439444	-0.0248236	-0.131356	-0.0489333	0.313783	0.25598	0.0180231	0.00634018	0.042343	0.0258393	-0.0492465	0.0790415	-0.0265807	-0.113756	-0.0557574	-0.054942	0.152873
7816972	10	NO_morning	NO	2	morning	2_morning	23	23.18	-0.0148238	-0.0141268	0.0348308	0.021341	0.0964367	-0.00986542	0.104449	0.00963981	-0.0597682	-0.0208319	-0.0556644	-0.0282655	-0.012713	-0.00175919	-0.0518339	-0.052079	0.0870852	-0.0242473	0.0912863	0.119178	0.0209916	0.0924539	-0.0610288	0.0555562	0.12096	0.0110962	0.0888304	0.00363428	0.0111842	-0.11293	-0.0569761	0.081628	-0.899629	-0.133129	-0.0916998	-0.040026	0.277782	0.247191	0.0824517	0.0383989	-0.0915379
7816975	11	NO_morning	NO	2	morning	2_morning	26	25.51	0.075585	0.184453	-0.015531	0.135571	0.0132605	-0.0146171	0.0755583	-0.0707771	0.0226767	-0.0445993	-0.0417323	-0.0174232	-0.0329333	-0.185103	-0.0658303	-0.135736	-0.0057023	0.0548626	0.056764	0.116809	0.0207403	-0.0809365	-0.0145862	0.180382	-0.207393	-0.110987	-0.201722	0.0795448	0.337644	0.112586	0.0707481	0.169751	0.546324	-0.0293838	-0.0305412	0.0163405	-0.0302876	-0.0118921	0.0695496	0.000147496	0.224143
7816978	12	NO_morning	NO	2	morning	2_morning	25	22.04	-0.00111215	-0.00436256	-0.0988219	-0.108529	-0.12305	0.101776	-0.218887	0.00486901	-0.0643242	-0.0441682	-0.0522016	0.0172161	0.0176795	-0.0190579	-0.0660678	-0.125549	-0.0567231	-0.16172	-0.11064	-0.0636969	-0.118966	0.0444063	-0.142619	0.0456117	-0.0531585	0.142668	0.0479924	-0.0885367	0.476161	-0.0345725	-0.0465761	0.0396474	0.768005	0.123272	-0.0220392	-0.161073	0.299957	0.269577	-0.137439	-0.0813084	0.208023
7816981	13	NO_morning	NO	2	morning	2_morning	25	20.2	0.261521	0.0412635	-0.171215	-0.128232	-0.241995	-0.178731	-0.190332	-0.0350741	-0.136068	-0.0860505	-0.167931	-0.142734	0.0261717	-0.299456	-0.0817821	-0.364467	-0.0947597	-0.0582706	-0.0821868	0.0394766	-0.115353	0.124417	-0.0871044	-0.0493736	-0.116268	0.314554	-0.00539503	-0.0345051	-0.437116	-0.100659	-0.148638		-0.0388628	0.134484	-0.129017	0.166231	0.0328939	0.0789456	0.0142124	-0.0160956	-0.127117
7816984	14	NO_morning	NO	2	morning	2_morning	25	26.7	0.0596803	0.286941	-0.0662773	0.0535371	0.0315556	0.00292062	-0.112741	0.0277649	0.0540665	0.0429438	0.0515486	0.0310574	0.123014	-0.0336831	-0.051552	0.125442	-0.0332364	0.0134706	-0.00428855	-0.0127834	-0.0842052	0.122457	0.00250003	0.0668404	-0.0535165	0.0749871	-0.113281	0.0244508	-0.0592704	-0.0237868	0.125981	0.0965306	-0.226561	0.0860039	-0.00504942	0.04149	0.220794	0.289074	0.0764433	0.00576044	0.183
7816987	15	NO_morning	NO	2	morning	2_morning	29	18.83	-0.10485	-0.118099	-0.104352	-0.0892745	-0.133431	-0.107276	-0.187372	0.12198	-0.113981	-0.0620383	-0.0666822	-0.0745413	-0.0515438	-0.499037	-0.0631782	-0.198052	-0.119723	-0.100353	-0.0735603	-0.156239	-0.144593	-0.0428981	-0.0663289	0.0264523	-0.275115	-0.104496	-0.140656	-0.054502	-0.517894	0.319082	-0.0502411	-0.124939	0.183012	0.136955	-0.145853	-0.091837	0.183026	0.13826	-0.0126892	0.017973	0.118521
7816990	16	NO_morning	NO	2	morning	2_morning	23	20.45	0.0475071	0.0361208	-0.00626048	0.0692547	0.0919118	0.105094	0.0430663	0.227531	0.0550878	0.12546	0.0245105	0.0112301	0.00454169	-0.0101613	0.00815644	-0.133012	-0.0517068	0.0232974	-0.1369	-0.0095507	0.0443914	-0.0959249	0.00282562	0.0394305	-0.136203	-0.270541	0.0537453	0.114222	-0.0373423	-0.104524	0.0734556	0.238215	-0.311346	0.0628841	0.0386672	-0.106404	0.184155	0.228654	0.108252	0.0173444	0.282783
7816993	17	NO_morning	NO	2	morning	2_morning	30	22.58	-0.0307346	-0.138789	0.0412565	0.0409517	0.0845962	-0.0309043	0.00310212	0.0579694	0.0739855	-0.0297127	0.0398208	0.0761192	0.0527946	0.0978099	0.15652	0.0613775	0.0324015	-0.00124245	0.0414259	0.132447	0.039445	-0.00304	0.0514889	0.179963	-0.325672	-0.15596	-0.234083	0.00612771	-0.143091	-0.209247	0.0930654		-0.940021	0.0118992	-0.0464252	-0.0954529	0.071007	0.0707864	0.044701	0.024124	-0.0452195
7816996	18	NO_morning	NO	2	morning	2_morning	29	21.16	-0.0500789	0.104526	-0.10065	-0.0726465	-0.164656	-0.0459137	-0.0249823	0.249737	0.0116004	-0.0161268	0.0178952	-0.0327812	0.033944	0.00872579	0.189744	0.0141093	0.0358204	0.046009	0.00520119	0.0687466	-0.0849926	-0.0472122	0.00534502	0.0942292	0.584977	-0.213436	0.223132	-0.0147233	0.225684	-0.270592	-0.0277726	0.0901766	-0.571739	0.0796	0.0449541	0.0426441	0.242471	0.225022	-0.00583408	-0.0250139	0.233838
7816999	19	NO_morning	NO	2	morning	2_morning	28	20.59	0.112025	-0.00216236	-0.0483246	-0.00142487	0.0437708	0.058505	-0.00681795	0.0856017	-0.010146	-0.0772863	-0.0342615	-0.0253386	-0.00707931	0.0218714	0.0377156	0.139995	-0.0505827	0.0912117	0.0637501	0.147002	0.0297822	0.0548475	-0.0262039	0.0488879	0.00292993	-0.0253506	-0.0339894	-0.00218789	0.0421232	-0.00890086	0.00332794	0.128358	0.260668	0.083604	0.00957841	0.056099	0.14069	0.11152	-0.0022537	-0.00729906	0.0765938
7817002	20	NO_morning	NO	2	morning	2_morning	27	24.49		-0.137986	-0.0136961	0.0305694	0.073343	0.0686615	-0.0163083	0.0705181	0.102783	0.0802767	0.0134133	0.0235126	-0.00377903	-0.00791325	0.044608	0.120054	0.0386906	0.000738311	-0.0401308	-0.0444141	0.00977276	-0.0647795	0.057704	0.0513038	0.031899	-0.103896	0.0569567	0.0300534		-0.0593892	0.0215184		-0.143964		0.0559149	0.147796	0.0480805		0.0807537	0.0218098	-0.0364666
7816945	1	NO_midday	NO	2	midday	2_midday	26	24.84		-0.167769	-0.177869	-0.230938	-0.234178	-0.0545062	-0.168685	0.0830038	-0.084702	-0.106224	-0.108725	-0.0701455	-0.0933509	-0.250957	0.0494741	-0.231103	0.0245113	-0.0579056	-0.0337103	0.118676	-0.197084	-0.22591	-0.0301089	-0.0821868	0.0709586	-0.154782	-0.00775014	0.00759979		-0.121356	-0.296771		-0.070983		-0.132018	0.0443543	0.0626861		0.0163073	-0.0143285	0.119443
7816948	2	NO_midday	NO	2	midday	2_midday	20	21.91	-0.0673053	-0.14538	0.114148	0.00154299	0.227755	-0.0490494	0.0650157	0.165358	0.150899	0.271013	0.143357	0.126679	0.148013	0.0523624	0.0111497	-0.038669	-0.00990318	-0.0409342	0.0283556	-0.111677	0.149804	0.213715	-0.0546094	0.113943	0.258021	-0.0717627	0.211446	-0.00341966	-0.0784813	0.163363	-0.0444783	0.38818	-0.291239	-0.0477874	0.0453467	0.268951	-0.0396615	-0.0735613	-0.160359	-0.171838	-0.138777
7816951	3	NO_midday	NO	2	midday	2_midday	27	26.42	0.0323216	0.0971303	0.11849	0.00447845	0.0229772	-0.0878182	-0.136462	0.0406296	-0.0274048	0.0589682	-0.181516	-0.118089	-0.0402351	-0.0115152	-0.0195269	-0.062421	-0.120848	-0.0272138	0.0502729	0.0350871	-0.0839236	0.00729924	-0.0286031	-0.0411859	-0.242945	-0.0806075	-0.0865423	0.0202572	-0.540329	-0.0855171	0.0288119	-0.358325	-0.132195	-0.0130124	-0.0434272	-0.118046	0.117277	0.161698	0.114999	0.0872453	0.188697
7816954	4	NO_midday	NO	2	midday	2_midday	23	24.02	-0.0272741	0.137366	-0.153883	-0.077981	-0.14426	-0.126581	-0.0469966	0.0260237	-0.030375	-0.109526	-0.111002	-0.0533114	-0.038753	-0.0722021	-0.0466401	-0.106115	-0.10571	-0.141692	-0.0574376	0.0607916	-0.14281	0.0653336	-0.0503781	-0.0395085	-0.247541	-0.0112255	0.0906066	-0.0504317	-0.465985	0.054688	0.0383964	-0.201312	-0.592742	0.0959219	-0.0987589	-0.09691	0.129461	0.188685	0.0642474	-0.0417595	-0.0519595
7816957	5	NO_midday	NO	2	midday	2_midday	26	23.96	-0.0280935	0.0586949	-0.00136349	0.00319719	0.0184365	0.0768526	0.128923	0.0424478	0.00898017	0.152604	-0.0144927	-0.0135921	0.00646227	-0.0556096	-0.00830512	-0.0626596	0.104978	0.053999	-0.0141981	0.0304857	-0.044878	-0.019556	0.0869307	0.0162105	-0.366716	0.069369	0.105077	-0.078452	0.173144	0.0663666	-0.00717858	0.159588	-0.279841	-0.073645	0.112023	0.0267824	-0.0575575	-0.150489	-0.113611	-0.0198944	-0.336245
7816960	6	NO_midday	NO	2	midday	2_midday	21	23.39	-0.0634749	-0.147924	0.0469911	-0.0220783	0.0232716	0.0726859	-0.065945	-0.0370377	0.054597	0.0363994	0.0543689	0.0865505	0.140965	-0.0446272	0.0499949	0.224314	0.086508	0.222396	-0.0163904	-0.0517645	0.0889261	-0.0304916	-0.0953392	0.0281218	0.535348	0.197348	0.0352969	0.0535679	0.0615518	0.032021	0.00415596	0.0682993	0.0416766	0.0498109	0.144826	0.128106	-0.103829	-0.0467766	-0.113868	-0.0802908	-0.142962
7816963	7	NO_midday	NO	2	midday	2_midday	24	20.52	0.155698	0.040769	0.00311554	0.0552385	0.0453563	0.0953987	0.00500153	0.00706185	-0.0154894	0.0770177	0.0357645	0.0179708	0.0358649	-0.0844188	0.0535237	-0.041093	0.0883726	0.0498764	-0.0393748	0.0534877	-0.090471	-0.0773665	-0.0152965	0.0210184	0.04634	-0.0689254	-0.014096	0.0512869	-0.627338	-0.08081	-0.0463721	-0.393629	-1.04207	0.0309506	0.0953273	-0.0668737	-0.0516206	0.0292294	0.0422398	0.0411949	-0.293863
7816966	8	NO_midday	NO	2	midday	2_midday	23	30.04	0.160806	0.0893748	0.13028	-0.0120134	0.136375	0.190115	0.0751671	0.124699	0.0829054	0.0404015	0.143993	0.116152	0.0666355	0.128443	0.0419866	0.0571386	0.108839	0.06917	-0.00938488	0.0218163	0.0860165	-0.0550629	0.0921726	0.0251107	-0.314254	-0.0126415	0.0325104	-0.0422823	0.468271	0.141874	0.144557	0.0880365	-0.880111	0.124	0.0716884	-0.158276	0.0219343	0.0447586	-0.0130069	0.0619035	-0.256495
7816969	9	NO_midday	NO	2	midday	2_midday	30	24.69	-0.0505975	0.09642	-0.0930023	-0.0646073	-0.083484	-0.0713013	-0.0855963	-0.0831095	-0.0412029	-0.07079	-0.130514	-0.0467074	-0.0302723	-0.0486279	-0.191659	-0.046378	-0.221351	-0.185254	-0.0933208	-0.0126125	-0.150043	0.0332294	-0.0443653	-0.0904009	-0.489985	0.00683942	-0.0539624	-0.0135587	-0.198974	-0.0296707	-0.0111842	-0.0195956	-0.186684	0.0417455	-0.124886	-0.00640338	0.0298636	-0.020077	-0.00837795	-0.0568138	0.091793
7816973	10	NO_midday	NO	2	midday	2_midday	23	23.18	-0.0648468	-0.0944017	0.0743939	0.182275	0.0985419	0.0212999	0.0884219	-0.043987	0.0680533	0.0345895	-0.0313674	-0.0174636	-0.0346861	0.0307274	-0.0175715	-0.0381677	0.0687289	-0.0354103	0.137147	0.247886	0.0689366	0.0435065	-0.0844148	0.053843	0.00513559	0.0960446	0.0699235	-0.0289217	-0.228189	-0.0735357	0.128484	0.159588	-1.42597	-0.127586	-0.0736568	0.0228073	0.265259	0.279942	0.0465015	0.0108155	-0.16003
7816976	11	NO_midday	NO	2	midday	2_midday	26	25.51	0.0831217	-0.0486637	-0.114285	-0.040378	-0.00563976	-0.12119	-0.0562559	-0.0750029	0.0350192	-0.109126	-0.0561831	-0.0681921	-0.0265357	-0.188137	-0.115413	-0.108477	-0.0369133	0.0153352	-0.0673929	0.0256461	-0.0378612	-0.0945311	-0.0483424	-0.0208198	-0.215218	-0.0453845	-0.24845	0.0694338	0.127944	0.0958723	-0.0570385	0.145883	0.084766	-0.0052501	0.0421272	0.0981863	0.076649	0.0718725	0.044248	-0.0436221	-0.0596259
7816979	12	NO_midday	NO	2	midday	2_midday	25	22.04	-0.0395085	-0.0823537	-0.10123	-0.059062	-0.148754	0.0120645	-0.218887	-0.0696631	-0.0121046	-0.0730041	-0.235634	-0.0902296	-0.0551576	-0.0536469	-0.0765822	-0.120754	-0.0939336	-0.216962	-0.0302207	0.0543732	-0.194669	0.0504024	-0.119616	-0.0745425	-0.186899	-0.00230395	-0.0342681	-0.0651705	0.0834741	0.0582764	-0.0992164	-0.0297352	-0.330246	0.196143	-0.00591157	-0.0385659	0.194549	0.162076	-0.0941771	-0.0320984	-0.0759061
7816982	13	NO_midday	NO	2	midday	2_midday	25	20.2	-0.173402	-0.132861	-0.0470445	-0.0163954	-0.185799	-0.185403	-0.0174694	0.00957099	-0.016692	0.0162922	-0.098451	-0.0703568	0.00472303	-0.0918886	-0.0280615	-0.213942	-0.0297811	-0.0176648	0.0286219	0.0327096	-0.038719	0.0437565	-0.0500127	0.107412	-0.0644425	0.131233	0.0564814	0.0129196	-0.250725	0.05709	0.0151892		-0.129685	-0.0231238	-0.0779082	0.192246	0.201011	0.205733	-0.0013154	-0.0435347	-0.217248
7816985	14	NO_midday	NO	2	midday	2_midday	25	26.7	0.0331503	-0.013349	-0.126972	-0.0281372	-0.000309788	-0.0489602	-0.208353	-0.0302453	-0.0120508	0.0422819	0.00688772	0.0424289	0.0953482	-0.103872	-0.111852	0.1285	-0.118933	-0.0428284	-0.0184406	-0.00802329	-0.129781	0.0742245	-0.034599	-0.0413927	-0.294948	0.00243644	-0.198525		0.101532	-0.243382	0.167658	0.186707	-0.176873	-0.0127783	-0.00669279	-0.0285067	0.115275	0.158996	0.0642537	-0.0368874	0.00835136
7816988	15	NO_midday	NO	2	midday	2_midday	29	18.83	-0.0549455	-0.227458	-0.138702	-0.105827	-0.249958	-0.05589	-0.113943	0.137801	-0.092303	-0.129196	-0.186339	-0.190038	-0.160118	-0.394826	-0.0675587	-0.174099	-0.128945	-0.16519	-0.0985772	-0.172511	-0.20182	-0.110861	-0.120471	-0.0779242	-0.400053	-0.098496	-0.130396	-0.0408159	-0.381793	0.287661	-0.011089	-0.157424	0.177832	-0.0955242	-0.150105	-0.125167	0.304772	0.394096	0.0435912	-0.0731927	-0.120135
7816991	16	NO_midday	NO	2	midday	2_midday	23	20.45	-0.018726	0.0281028	-0.0617166	0.0173173	0.0148619	0.00179239	0.133243	0.0829829	0.0455296	0.0343433	0.0271144	-0.028174	-0.0512015	0.0537363	-0.0374589	-0.0405649	-0.0637767	-0.0198948	-0.0916052	-0.0293063	-0.0446316	-0.0819903	0.0551925	-0.0202034	-0.156153	-0.167989	0.0236179	0.0348552	-0.273177	-0.0815099	0.00785967	-0.695196	-0.813389	-0.103292	0.0442924	-0.107488	0.0876487	0.0922512	0.143597	0.0354616	-0.143995
7816994	17	NO_midday	NO	2	midday	2_midday	30	22.58	-0.336422	0.0672564	0.0842198	0.00792697	0.0637589	-0.0541238	0.153186	0.105579	0.128569	0.0492486	0.13496	0.130495	0.0955361	0.131894	0.121735	0.183235	0.0677788	0.00064939	0.0299876	0.0410851	-0.0375593	0.0432173	0.136301	0.0940485	-0.377745	-0.0823629	-0.168122	0.043282		-0.254912	-0.0744956		-0.787697	0.00320514	0.109881	-0.0562998	0.133524	0.0669372	0.0514764	0.0265417	-0.186342
7816997	18	NO_midday	NO	2	midday	2_midday	29	21.16	0.045865	-0.13816	-0.119716	-0.0632987	-0.167406	-0.0351136	-0.0576068	0.165158	-0.0390127	-0.0237866	-0.0838753	-0.087741	-0.0255158	-0.0333254	0.156379	-0.0121183	0.068485	0.00907864	-0.0269835	0.0743678	-0.114111	-0.00733807	-0.0271712	0.0847137	0.453755	-0.0749726	-0.104035	-0.0147233	0.105235	-0.215455	0.0076194	-0.011281	-0.215297	0.026218	-0.0108514	0.0072043	0.400545	0.488924	0.0709714	0.0687772	-0.0165537
7817000	19	NO_midday	NO	2	midday	2_midday	28	20.59	0.0100051	0.0315611	0.0107413	-0.0136548	0.00830675	0.0817915	0.149911	0.0669049	0.0674203	-0.0188662	0.0650396	0.0623886	0.0107848	0.0581328	-0.00808036	0.193418	-0.000354972	0.0914487	0.0557036	0.137805	0.0336311	0.00634921	0.0298949	0.12383	-0.0365791	0.0575807	0.00917636	-0.0372142	-0.120276	-0.107479	-0.0486476	-0.183917	0.0195885	-0.0805865	0.0691798	-0.13825	0.258012	0.210716	0.187582	0.20996	-0.0164539
7817003	20	NO_midday	NO	2	midday	2_midday	27	24.49		0.159391	-0.00103687	0.0295726	0.0130285	0.103716	0.00949892	-0.0913669	0.062131	0.0872183	-0.053008	-0.0222837	-0.0441365	0.0220319	0.00195262	0.0668781	0.0538419	-0.0446021	0.0688083	0.0779796	0.0126057	-0.0807302	0.0789098	-0.0459088	-0.0561236	0.116456	-0.0998745	0.000450747		-0.129589	-0.0164411		-0.812672		0.0346588	0.144831	-0.0773069	-0.0936873	0.13181	0.0872489	-0.103789
7816946	1	NO_evening	NO	2	evening	2_evening	26	24.84		-0.0901147	-0.120784	-0.200584	-0.0984484	0.0656084	-0.0705183	0.0590237	-0.0470575	0.0338208	0.135008	0.0689801	0.0104065	-0.179494	0.118762	-0.149427	0.079315	0.0134271	-0.0580521	0.107833	-0.0469218	-0.0614488	-0.0175265	-0.104117	0.340297	0.134699	0.182931	-0.0624602		-0.188869	-0.0454284		0.0630843		0.0205497	0.0394905	0.146914	0.151077	-0.0871865	-0.0154214	0.0726058
7816949	2	NO_evening	NO	2	evening	2_evening	20	21.91	0.138693	-0.227254	0.0280164	0.0219949	0.0517196	-0.0351136	0.0210608	0.00217419	0.128863	0.228068	0.19677	0.13388	0.15727	-0.0330633	0.00996132	-0.06495	0.0060972	-0.0251283	0.0987896	0.0236472	0.110262	0.206656	-0.0473981	0.0942292	0.304737	0.0694953	0.0468483	-0.0254251	0.0137883	0.0917946	0	0.249877	0.0531911	-0.0232367	-0.00697746	0.263792	0.16597	0.101812	-0.0346466	-0.0539559	-0.0621348
7816952	3	NO_evening	NO	2	evening	2_evening	27	26.42	-0.114519	-0.0315612	0.155592	-0.0126971	-0.0345339	-0.144083	-0.102478	-0.0684402	-0.0530626	-0.0919744	-0.12902	-0.131116	-0.081623	-0.0456807	-0.0423006	-0.0565224	-0.199375	-0.103869	0.00376608	0.069461	-0.103653	-0.020581	-0.0299747	-0.156382	-0.321996	-0.124939	0.0125891	0.00821663	-0.156514	-0.128773	0.0229031	-0.0303119	0.23207	-0.00471551	-0.0573062	-0.102651	0.050072	-0.00293123	0.169267	0.0735278	0.0106078
7816955	4	NO_evening	NO	2	evening	2_evening	23	24.02	0.141609	0.139541	-0.0945749	-0.115159	-0.144966	-0.0691374	-0.113943	-0.030106	-0.0539895	-0.108889	-0.00467281	-0.0373619	-0.0474295	0.0808981	-0.052743	0.0688227	-0.0853116	-0.134182	-0.0821868	0.0348727	-0.207154	0.349286	-0.0943114	-0.132701	-0.06061	0.118024	0.084983	0.0346511	-0.462699	-0.0404458	-0.107531	-0.20412	-0.476598	-0.0202034	-0.0532579	0.0727271	0.198595	0.15568	0.20211	0.101258	-0.349558
7816958	5	NO_evening	NO	2	evening	2_evening	26	23.96	-0.0428525	0.0545031	0.034769	0.0723445	0.0904904	-0.00232866	0.157695	-0.03429	-0.0168411	0.133293	-0.0145494	-0.0204158	-0.0255193	-0.0769415	-0.0407468	-0.0475299	0.118915	0.0554007	-0.0102796	0.0874391	-0.0689638	-0.0230532	-0.00919061	-0.0548113	-0.304141	0.106543	0.0305602	-0.0354723	-0.0193052	0.117261	0.0597682	0.0864805	-0.429457	-0.112129	0.104612	0.0946272	0.0198501	-0.0723207	-0.0639347	0.00631569	-0.187785
7816961	6	NO_evening	NO	2	evening	2_evening	21	23.39	0.286527	-0.078345	-0.0107118	-0.0640626	-0.0515401	0.12141	-0.0472457	-0.112022	0.0294808	-0.017381	0.0239608	0.038603	0.0751566	-0.168782	0.0237095	0.11963	0.0782502	0.141075	0.0371542	0.0989636	0.0172821	-0.106595	-0.0358942	-0.0179555	0.397433	0.0235981	0.207682	0.0876556	0.193655	-0.132139	-0.028271	-0.0956768	-0.328768	0.104169	0.0586328	0.134842	-0.231906	-0.245858	-0.191947	-0.0157766	0.0374037
7816964	7	NO_evening	NO	2	evening	2_evening	24	20.52	0.171015	0.222576	0.149818	0.19706	0.1294	0.0854815	0.0724217	0.0987595	0.118869	0.08693	0.214393	0.160166	0.117131	-0.154484	0.0514177	-0.0504885	0.109939	0.0760397	0.073716	0.166045	0.0762327	-0.0428963	0.0119881	0.134699	0.127361	0.000563653	0.0790367	0.0491316	-0.252615	0.0641175	0.0893948	-0.432883	-1.1418	0.0982558	0.160139	-0.004627	-0.0308045	-0.0373058	-0.00285172	0.0395085	-0.288348
7816967	8	NO_evening	NO	2	evening	2_evening	23	30.04	0.175131	0.089945	0.097388	-0.0398054	0.0287656	0.158421	0.00275743	0.0653444	0.0481713	-0.0267349	0.0900495	0.0241419	0.0373232	-0.293114	0.0204524	0.00483735	0.0544368	0.0313902	0.00308376	-0.0110783	0.0433395	-0.0725507	0.100309	-0.0299632	-0.27961	0.259341	0.0143582	0.0336212	0.459671	0.0390894	0.092054	-0.381188	-0.732896	0.162649	0.0600431	-0.0698798	-0.143638	-0.13312	-0.102603	0.0153556	-0.141178
7816970	9	NO_evening	NO	2	evening	2_evening	30	24.69	0.039267	0.153475	-0.00568846	0.00109394	-0.0540411	-0.038345	-0.121135	-0.105935	-0.0419725	-0.0713533	-0.112669	-0.0580247	-0.064979	0.0317952	-0.167677	-0.00370483	-0.148119	-0.182266	-0.0664665	-0.0643099	-0.114059	-0.0019067	-0.120227	-0.214145	-0.498311	-0.0199846	-0.0599735	-0.117877	-0.284107	0.0341313	0.0109034	-0.0229492	-0.480536	0.0253163	-0.150563	-0.147173	0.289713	0.257205	-0.0621097	-0.0488519	-0.164019
7816974	10	NO_evening	NO	2	evening	2_evening	23	23.18	-0.051517	-0.0800177	-0.033605	-0.0122812	0.0400403	-0.0486053	0.0473556	0.00620858	-0.0701251	-0.14389	-0.0823284	-0.071269	-0.0745664	-0.0641928	-0.0354425	-0.0403348	0.0611945	-0.103092	0.0680339	0.0367629	-0.0911937	0.0383986	-0.0603596	-0.126561	-0.0904151	0.0533563	0.179858	-0.0434657	-0.2156	0.00671257	-0.0651705	0.247848	-0.694649	-0.0421558	-0.0926671	0.0912516	0.182533	0.207271	0.0475792	0.00735584	-0.1372
7816977	11	NO_evening	NO	2	evening	2_evening	26	25.51	-0.00113245	0.213373	0.191269	0.193904	0.231347	0.0665066	0.114671	0.0368693	0.169507	0.0897698	0.206015	0.185983	0.135709	-0.0573518	-0.0765256	0.143318	0.0856561	0.0885398	0.0691071	0.0958778	0.168085	-0.0272556	0.000174993	0.184027	-0.171043	-0.174694	-0.458743	0.183306	0.077166	0.172622	0.0444191	0.03463	0.313914	-0.0117543	0.176389	0.147424	0.0287896	0.0284797	0.0247958	-0.0295491	-0.243787
7816980	12	NO_evening	NO	2	evening	2_evening	25	22.04	-0.11361	0.256409	-0.0177718	-0.0428317	-0.0992259	0.0895071	-0.0303273	-0.0518547	0.00273847	-0.0149523	0.051757	0.0440392	0.024073	-0.103743	-0.147362	-0.0840764	-0.0287869	-0.19762	-0.0451572	0.0352908	-0.0967657	0.0385374	-0.0879503	-0.0286121	-0.247733	0.166801	-0.0472979	-0.0735226	-0.058403	0.00407791	0.00729924	-0.0195956	0.291775	-0.0382426	0.0188597	-0.136504	0.24102	0.166922	-0.0809721	-0.0171181	-0.0180172
7816983	13	NO_evening	NO	2	evening	2_evening	25	20.2	0.219685	-0.00655352	-0.0604407	-0.028269	-0.217089	0.0112585	-0.11115	-0.124775	-0.127101	0.0237774	-0.105144	-0.154891	-0.054108	-0.10971	-0.0151489	-0.198861	-0.0155784	-0.0654919	0.034734	0.0126101	-0.0604456	0.104345	-0.0607015	-0.146647	-0.11025	0.550511	0.168883	-0.0109361	-0.283606	0.114517	0.0977924		0.314966	0.28464	-0.0434336	0.150261	0.0423308	-0.00134853	-0.108734	-0.103955	-0.133
7816986	14	NO_evening	NO	2	evening	2_evening	25	26.7	0.00245365	0.230393	-0.0269891	0.0432959	-0.0125869	0.0375932	-0.162272	-0.0224875	0.0275053	0.00214771	0.00791619	0.00528126	0.072025	-0.152644	-0.0715185	0.126065	-0.0742874	-0.0568579	-0.0136718	-0.00430181	-0.133436	0.0554472	0.00730928	-0.0174805	-0.132599	0.0413372	-0.10561	-0.00675958	0.173102	-0.288159	0.122846	0.0810736	0.0583823	0.0564487	0.0388405	0.00806951	0.0872879	0.179134	0.0622228	-0.0223456	0.00523839
7816989	15	NO_evening	NO	2	evening	2_evening	29	18.83	0.129634	-0.334781	-0.0720425	-0.0304523	-0.0890364	-0.00164195	-0.157028	0.1997	-0.0645247	-0.0294705	-0.00494695	-0.00910632	-0.048097	-0.106102	-0.078098	-0.0635055	-0.111369	-0.122232	-0.119245	-0.161422	-0.0994798	0.0124498	-0.127297	0.0274382	-0.493228	-0.148987	-0.134642	-0.0737328	-0.467637	0.218111	-0.00366495	0.0256379	0.100038	0.111946	-0.0481501	-0.155413	0.19734	0.250653	-0.0354311	-0.119857	-0.358196
7816992	16	NO_evening	NO	2	evening	2_evening	23	20.45	0.0194784	0.096656	0.0917325	0.102484	0.146718	-0.00179981	0.171031	0.116195	0.117637	0.109929	0.185561	0.12998	0.0468366	0.0912483	-0.0272632	0.0438601	-0.0191657	0.0272177	-0.0595196	-0.0554733	0.0918575	-0.0617817	0.0950955	-0.0297069	-0.200058	-0.161396	-0.00173718	0.084392	-0.150217	0.0534688	-0.0214297	-0.565718	-0.24202	-0.0904878	0.0971412	-0.139539	0.140614	0.162209	0.129046	0.0529868	-0.360793
7816995	17	NO_evening	NO	2	evening	2_evening	30	22.58	-0.0895546	0.00483257	0.102709	0.0886973	0.06059	0.111575	0.158622	0.0808925	0.0935246	0.0220889	0.185471	0.156691	0.126922	0.104878	0.105621	0.214969	0.13028	0.058243	0.0837834	0.0490394	-0.0586183	0.0643638	-0.00452256	0.101296	-0.323225	-0.0785477	-0.145057	0.0261928	-0.150211	-0.168689	0.0679971		0.190027	-0.00566655	0.13479	-0.015874	0.167029	0.2109	0.0707936	-0.0274589	-0.433612
7816998	18	NO_evening	NO	2	evening	2_evening	29	21.16	-0.0429003	-0.243771	-0.0557012	0.0548354	-0.0917527	0.0124686	-0.0996159	0.223228	-0.0226879	0.00111793	0.0917027	0.0483734	0.0417135	-0.0384618	0.122871	0.00954096	0.0477278	0.0627197	0.006234	0.0657729	-0.00506373	-0.0408002	-0.0775674	-0.0686204	0.401893	-0.150049	-0.0130429	-0.0200412	-0.0763883	-0.293968	0.0332814	0.0217192	-0.175385	-0.0813234	0.0337883	0.000824714	0.305489	0.36198	0.0715773	-0.043018	-0.185011
7817001	19	NO_evening	NO	2	evening	2_evening	28	20.59	0.0430346	-0.0275401	-0.0362908	-0.0849695	-0.0867278	-0.0286452	0.0400376	-0.0206426	-0.0322148	-0.215332	-0.0258527	-0.0309452	-0.0640415	-0.105297	-0.104028	0.0761653	-0.124669	-0.0773776	0.0208919	0.176735	-0.0955545	-0.0213816	0.0140476	0.0268721	-0.201402	0.00776537	-0.0564579	-0.00770631	0.170696	-0.208077	-0.0383964	-0.0567675	0.949707	-0.0135452	0.0249916	-0.051135	-0.106075	-0.113085	0.028125	-0.00018225	0.020788
7817004	20	NO_evening	NO	2	evening	2_evening	27	24.49		0.0667659	0.0181421	0.0173867	0.0338239	0.00222146	0.0979758	0.0840544	0.110806	0.134021	0.0213454	-0.0141254	-0.0363919	0.0679005	-0.00702081	0.0822098	0.07167	-0.0272368	-0.0570902	-0.0235356	0.0311244	-0.0670731	-0.0139369	-0.109339	0.00639491	0.0865388	-0.201645	-0.070873		-0.14726	-0.117647		-0.660914		0.0951049	0.0559237	-0.188379	-0.162763	-0.023975	-0.114745	-0.357648
7817005	1	NO_morning	NO	3	morning	3_morning	26	24.84		-0.0213505	-0.184388	-0.162224	-0.220736	-0.0290098	-0.141247	-0.0149126	-0.0861861	-0.0686312	0.0343715	-0.0017061	-0.0262988	-0.303684	0.0915261	-0.24045	0.0572556	-0.0403058	0.0421197	0.18612	-0.1649	-0.180203	-0.00266326	-0.0354434	0.300585	-0.0119226	0.144013	-0.048119		-0.000514262	-0.121114		0.280042		-0.0440497	0.0182037	-0.280067	-0.267041	-0.148071	-0.0199062	0.165321
7817008	2	NO_morning	NO	3	morning	3_morning	20	21.91	-0.0335098	-0.448005	-0.0283879	-0.0105886	0.0148502	-0.137776	-0.0137013	0.0241706	-0.0330466	0.105903	-0.0520733	-0.00824826	0.0299677	-0.0959926	0.0376591	-0.104603	-0.00685786	-0.023251	-0.0930033	-0.166416	0.0562685	0.041968	-0.132666	0.0259357	0.282007	-0.0628993	0.203477	-0.0391843	-0.0743054	0.0593248	0.0113795	0.228479	0.0506807	-0.0678906	-0.107255	0.24041	0.214137	0.185463	0.074806	-0.032836	0.025816
7817011	3	NO_morning	NO	3	morning	3_morning	27	26.42	-0.0246544	0.077308	0.183095	0.0519526	0.121384	-0.0569331	-0.151883	-0.0427021	-0.00208621	0.0333351	-0.0828297	-0.0058572	0.0634449	-0.24612	-0.0124213	0.0241474	-0.15012	-0.0476449	0.0434821	-0.0237574	-0.0387773	-0.059694	0.0331172	-0.0255541	-0.0174652	-0.114003	0.0998199	-0.0169149	0.0290444	-0.0527005	0.172417	-0.100175	-0.00352882	0.000312555	-0.0276662	-0.0759021	-0.286029	-0.198929	0.0140745	0.116103	0.379063
7817014	4	NO_morning	NO	3	morning	3_morning	23	24.02	0.155028	-0.146744	0.0101708	0.0773884	-0.0527924	-0.00329013	-0.00372787	0.0389887	-0.018734	-0.0395914	0.075434	0.0706577	0.00924593	0.134795	0.0913638	0.0406702	-0.0398735	-0.0543934	-0.0599774	0.0990618	0.0138683	0.181309	-0.0435591	-0.00421648	0.175153	0.00732562	-0.0139902	0.0292894	-0.0964403	0.0141612	0.0383964	-0.205531	0.774649	0.107634	-0.0390111	-0.0937925	0.196151	0.223511	0.110162	0.0313613	-0.0851412
7817017	5	NO_morning	NO	3	morning	3_morning	26	23.96	0.100972	-0.0631264	0.0073249	0.092275	-0.00162701	-0.0165691	0.119906	0.0839342	-0.00766744	0.12714	-0.0411406	0.00234069	-0.062923	-0.172669	0.00547956	-0.132642	0.109164	0.0199383	-0.0261702	0.112686	-0.0465548	-0.0120578	-0.00912458	-0.0229417	-0.263127	-0.0832929	0.107882	-0.0148491	0.001257	0.0783913	0.0374918	0.372787	-0.834162	0.0147037	0.0297464	-0.0277041	0.194679	0.255826	0.0304914	0.0171725	0.233909
7817020	6	NO_morning	NO	3	morning	3_morning	21	23.39	-0.0550143	-0.118219	-0.0550478	-0.0654923	-0.0713182	0.13278	-0.00912204	0.000173208	0.0996851	0.10712	-0.0564932	0.0193373	0.00632318	-0.0837987	0.0680629	-0.0420444	0.0721089	0.0971966	0.0245682	0.0747559	-0.0361593	-0.00428128	-0.125609	-0.0174805	0.136384	0.0677314	-0.0234811	-0.0698912	0.220775	-0.146633	0.00827253	0.142592	0.324593	0.140465	0.00835766	0.0676123	0.0300257	0.111929	-0.00613745	-0.0300962	0.074025
7817023	7	NO_morning	NO	3	morning	3_morning	24	20.52	0.166693	-0.0324126	-0.0685637	-0.0267539	-0.0503228	0.00393353	-0.153228	-0.0335606	-0.0306832	-0.00048892	-0.0756511	0.0160388	0.00411875	-0.223141	-0.0171919	-0.226683	0.0114383	-0.0614964	-0.032055	0.0962798	-0.00216773	0.0191524	-0.0183019	0.0377886	-0.107067	0.0515284	0.0341616	0.104822	-0.568454	-0.0356824	0.0272469	0.105277	-0.922976	0.139257	-0.0403353	-0.0969137	-0.472465	-0.499396	-0.199225	-0.0748183	0.107916
7817026	8	NO_morning	NO	3	morning	3_morning	23	30.04	0.136293	0.149704	0.0329366	-0.0118724	0.000496503	0.164754	0.020706	0.0372483	0.0206309	0.0239003	0.120348	0.0626782	0.0872274	-0.106314	0.0211844	-0.112418	0.0123691	0.118692	0.0250528	0.0432644	0.0579588	-0.125253	0.0932905	0.0357156	-0.140214	0.148326	0.154263	0.00995729	-0.384993	-0.0389635	0.184886	-0.326141	-0.528776	0.295048	-0.00780047	-0.146822	0.0101869	-0.0668719	-0.0686356	0.0517979	0.198999
7817029	9	NO_morning	NO	3	morning	3_morning	30	24.69	-0.128925	0.156265	0.0370303	-0.0386546	-0.100588	-0.0151119	-0.0830962	0.00572688	-0.00792327	-0.0240177	-0.128045	-0.0206211	-0.0485156	-0.0547333	-0.0307493	-0.0821696	-0.0537067	-0.145622	-0.104488	-0.0982061	-0.0412776	0.0982874	0.0324995	-0.0631809	0.456072	-0.176687	0.131689	-0.0550546	-0.136961	-0.0478307	-0.0614026	-0.163644	0.0182282	-0.01276	-0.0632896	-0.0852677	-0.154841	-0.137052	-0.0497478	0.00785358	0.319302
7817032	10	NO_morning	NO	3	morning	3_morning	23	23.18	-0.00586893	-0.165644	-0.00532167	-0.0202518	0.0796065	-0.0677216	0.0851442	0.0858456	0.00393728	-0.0963023	-0.112651	-0.107678	-0.0800794	0.0257649	-0.00292516	0.0319236	0.0764344	-0.00292455	0.0603664	0.071555	-0.0165356	0.037003	0.0143704	0.0947673	-0.0136439	-0.0197508	0.00711003	0.0472149	-0.384309	0.240907	0.00706185	0.0130516	-0.540608	-0.12445	-0.079463	0.0524125	0.226744	0.273905	0.127842	0.0291148	0.000174334
7817035	11	NO_morning	NO	3	morning	3_morning	26	25.51	0.0923624	0.0344064	0.0356933	0.097917	0.0548823	-0.00934003	0.00936881	0.018529	0.0650194	-0.0296967	-0.023908	0.0265374	0.0289779	-0.0901295	-0.0245529	0.00381241	0.0660104	0.0879303	-0.0362509	0.0776751	0.0558303	-0.0355223	0.0335506	0.0586844	-0.252768	-0.209526	-0.113901	0.132511	0.0118992	0.0271208	-0.00335364	0.0993066	-0.281515	0.0388021	0.0586788	0.0278394	0.104802	0.105698	0.0741009	0.0157309	0.183034
7817038	12	NO_morning	NO	3	morning	3_morning	25	22.04	0.0639214	0.0777505	-0.0815688	-0.103302	-0.134276	-0.0219546	-0.079436	-0.0263988	-0.0287519	-0.00466053	0.00778232	0.0318812	0.061228	-0.0429454	-0.0718205	-0.168468	-0.0147255	-0.162289	0.0117336	0.0510937	-0.0763328	0.0605499	-0.0820975	-0.0103233	-0.235324	0.0157943	0.0573324	-0.039085	0.257186	0.102519	-0.0632818	-0.0436338	0.199848	0.08167	-0.0156801	-0.0235759	0.139311	0.108444	-0.103119	-0.0781428	0.206116
7817041	13	NO_morning	NO	3	morning	3_morning	25	20.2	0.280312	-0.3458	-0.0977549	-0.148231	-0.0768145	-0.0551187	-0.0953562	0.0330644	-0.0213899	0.0080881	-0.00879979	-0.0050603	0.117671	-0.0889945	-0.132651	-0.306244	-0.0818125	0.00615948	-0.0337892	-0.0265312	0.0101049	0.191779	-0.0467257	0.0454981	-0.0874508	0.289248	0.0611638	0.0144146	-0.430222	0.138373	-0.0736227		0.314966	0.205625	-0.0429846	0.303346	0.0370613	-0.0784413	-0.0337578	-0.0838022	-0.21356
7817044	14	NO_morning	NO	3	morning	3_morning	25	26.7	-0.0112163	0.243891	-0.0702297	-0.00379968	0.0531449	0.0776155	-0.168141	0.122307	0.0374609	0.0277572	0.0716426	0.056355	0.0644662	-0.00730447	-0.0174462	0.128226	-0.0480137	-0.0416794	-0.053374	-0.0506636	-0.0751233	0.109896	0.00374094	0.104735	-0.40102	0.0312238	0.0272827	0.0475981	0.0958364	-0.356443	0.129095	0.134319	0.44301	-0.00783995	0.00881729	-0.0409249	0.359791	0.478548	0.152587	-0.0376515	0.121575
7817047	15	NO_morning	NO	3	morning	3_morning	29	18.83	0.0442443	-0.266939	-0.101038	-0.0717158	-0.144087	-0.061518	-0.190239	0.0393515	-0.0889	-0.0216096	0.0313733	0.0569779	0.0602926	-0.172495	-0.0790297	-0.195543	-0.0496464	-0.0902096	-0.0801808	-0.0412669	-0.080567	-0.12438	-0.0354622	0.125725	-0.336906	-0.123008	-0.169262	-0.0536849	-0.39841	0.403729	0.0143582	-0.0210426	0.126245	0.0169384	-0.0983416	-0.0839209	0.0330271	0.00778458	-0.130031	-0.0423594	0.0854747
7817050	16	NO_morning	NO	3	morning	3_morning	23	20.45	0.0503549	-0.0217822	-0.0534087	0.170857	0.0522624	0.0213774	0.030745	0.133485	0.0263808	0.0429185	0.0902431	0.0446766	0.0203838	-0.040079	0.0359568	-0.0742185	-0.132273	0.0430064	-0.0673215	-0.0757553	0.0458905	-0.0310574	0.058565	0.0815675	0.179211	-0.30103	-0.000867722	0.150769	-0.270553	0.0641175	0.0263431	-0.139251	-0.0911711	0.00562461	0.00762025	-0.123849	-0.0303899	-0.0854644	0.0240603	0.00412797	0.256612
7817053	17	NO_morning	NO	3	morning	3_morning	30	22.58	0.102804	-0.101532	0.00669087	-0.0181582	-0.00834533	-0.00529634	0.0649408	0.145529	0.0835643	0.0245706	0.0688857	0.114266	0.0819563	-0.0219321	0.111108	0.107244	0.0253563	-0.0143547	0.000365107	0.0955844	0.00225126	-0.0176874	0.0337906	0.0558802	-0.345758	0.0345182	0.00400274	0.0369521	-0.203612	-0.105227	0.112241		0.190027	0.0325292	-0.0136828	-0.00388316	0.212214	0.243605	0.0982925	-0.0257155	-0.056911
7817056	18	NO_morning	NO	3	morning	3_morning	29	21.16	-0.00432137	-0.132602	-0.0250731	-0.0331447	-0.0244777	0.0699481	-0.0109262	0.285414	0.0674795	0.101827	0.0574778	0.055232	0.0788258	-0.0727916	0.136574	0.0207638	0.0840768	0.165658	-0.00104776	0.106647	0.0609604	0.0311922	0.01803	-0.09691	0.230084	-0.134994	0.109573	0.0224041	0.118766	-0.233357	0.0188036	0.191886	0.0353059	0.0214586	0.0363851	0.158567	0.0105291	-0.0719099	0.0950078	0.0226806	0.0436301
7817059	19	NO_morning	NO	3	morning	3_morning	28	20.59	-0.061887	-0.0711579	-0.0565017	-0.033574	0.0577591	0.0979355	-0.0293838	0.0915006	-0.025712	-0.0313686	-0.029411	-0.0392489	-0.0657708	0.0705882	0.0426619	0.0405792	-0.0891083	0.0217757	0.0963746	0.0744301	-0.0357749	0.0503051	-0.0989526	-0.143181	0.069725	0.0344176	0.00856295	-0.198483	0.0805196	-0.0540123	-0.0347621	0.162727	0.336691	0.0574843	0.0199326	-0.0418973	0.0215763	0.0487635	-0.0815437	-0.037106	-0.127039
7817062	20	NO_morning	NO	3	morning	3_morning	27	24.49		-0.130771	-0.025839	0.00861959	0.0609192	-0.0935821	0.00106575	0.0851259	0.0928068	0.087203	-0.0532276	-0.0459263	-0.0486094	0.054632	0.0569027	0.111351	0.0487304	0.0372508	-0.0300836	0.0321613	0.0294979	-0.0243156	0.0799361	-0.0821868	-0.0417038	-0.0377122	-0.169058	-0.0542074		0.154491	-0.100713		-0.695369		0.0446565	-0.0184975	-0.139541	-0.115638	0.063677	0.0385277	0.0239583
7817006	1	NO_midday	NO	3	midday	3_midday	26	24.84		-0.234857	-0.212739	-0.224207	-0.276225	-0.112787	-0.204761	0.00367756	-0.128851	-0.129765	-0.189381	-0.184338	-0.125813	-0.175369	0.0551923	-0.178605	-0.00926151	-0.0999435	-0.0176235	0.0649317	-0.292396	-0.129766	-0.103335	-0.165334	0.174533	-0.155983	0.159019	-0.0871001		-0.0677184	-0.230383		0.0380563		-0.070687	0.061523	0.00944526		-0.0990606	-0.0408885	-0.0415161
7817009	2	NO_midday	NO	3	midday	3_midday	20	21.91	0.0573196	-0.199586	-0.0472616	-0.0374354	0.0594316	-0.0602062	0.0158906	0.0479569	-0.0351788	0.131421	0.0415864	-0.0127852	0.0168873	-0.089303	-0.000987774	-0.0491997	-0.0273986	-0.0493068	-0.080229	-0.0886256	0.0247863	-0.00515087	-0.140575	-0.00673338	0.075547	-0.134994	0.191243	-0.0710823	-0.120294	-0.172546	0.0151074	0.31742	0.16896	-0.0649611	-0.0485298	0.131094	0.176433	0.197727	0.0791672	0.0133579	-0.225201
7817012	3	NO_midday	NO	3	midday	3_midday	27	26.42	0.0269488	0.0866765	0.14012	0.0308188	0.00317194	-0.0577396	-0.11192	0.0625109	0.0197672	0.0665822	-0.115382	-0.0620473	-0.04545	-0.151572	-0.0777019	-0.0747374	-0.152409	-0.173629	-0.122766	0.0450609	-0.103316	0.000565856	-0.134379	-0.156382	-0.196082	0.0140107	-0.0253606	-0.0429359	-0.491111	-0.228381	0.0282247	-0.305937	0.10041	-0.071557	-0.0844175	-0.0844566	0.240681	0.297102	0.133677	0.0310257	0.00262798
7817015	4	NO_midday	NO	3	midday	3_midday	23	24.02	0.0521305	-0.126496	-0.0817209	-0.0248723	-0.00360049	0.0524253	-0.00938038	0.0244406	0.0216902	0.0426934	0.0307604	-0.0122691	0.0166026	0.051438	0.0172196	-0.0375441	-0.0642439	-0.0778542	-0.0882609	0.0463323	0.00306382	0.20423	-0.0661397	-0.136993	0.0421586	0.0521481	0.0105101	-0.102903	-0.0894541	-0.0541471	-0.08167	0.130768	0.0154204	-0.016343	0.0411421	-0.0624804	0.138323	0.184886	0.122045	-0.0559384	-0.185455
7817018	5	NO_midday	NO	3	midday	3_midday	26	23.96	0.0648598	-0.269223	-0.0497933	-0.0495278	-0.0060112	-0.0127258	-0.0311084	-0.0486746	-0.0772931	0.102365	-0.0951729	-0.0578673	-0.058957	-0.157722	-0.0427122	-0.101477	0.0837112	0.00848412	-0.107515	0.0779785	-0.0760982	-0.165147	-0.0974329	-0.0614758	-0.365116	-0.154449	0.0699235	-0.122948	0.398695	0.155308	0.0597682	0.0215397	-0.145694	-0.115177	0.074576	0.0332725	0.0918187	0.12244	-0.131067	-0.0331639	-0.418592
7817021	6	NO_midday	NO	3	midday	3_midday	21	23.39	0.0109339	-0.189317	-0.00702289	-0.0410802	-0.0442373	0.170784	-0.0567043	0.0356104	0.0574019	-0.0221808	-0.0730524	-0.080677	-0.0399449	0.0294155	0.110738	0.127129	0.1295	0.124743	0.0233256	0.0185547	-0.0341101	-0.0705958	-0.0434122	-0.148668	0.120755	0.129042	0.0550002	-0.0050598	0.173102	-0.0729467	-0.0329563	0.0381045	0.232649	0.10828	0.117014	0.0989189	-0.163648	-0.100924	-0.15297	-0.109062	-0.197107
7817024	7	NO_midday	NO	3	midday	3_midday	24	20.52	-0.0174321	-0.124739	-0.0789971	0.00270622	-0.0280706	-0.11181	-0.0404186	0.027086	0.0167766	-0.115458	-0.106222	-0.0785435	-0.0419799	-0.084268	-0.0166417	-0.114842	-0.0161993	-0.069138	-0.0483357	0.0212597	-0.119673	-0.0856055	0.0151209	-0.127647	-0.139841	-0.15618	0.0641459	0.0681768	0.0791812	-0.0470295	0.0493799	0.048352	-0.885786	-0.0402143	-0.0621666	-0.0550447	-0.0837659	-0.0551539	-0.0772146	-0.0750074	-0.0604401
7817027	8	NO_midday	NO	3	midday	3_midday	23	30.04	0.0779011	0.136231	0.0443913	-0.0952991	0.0429476	0.141918	0.0641717	0.13815	0.0454905	0.0721428	0.13341	0.0968304	0.0885781	0.176036	0.0421938	0.0384741	0.0567111	0.148	-0.00241371	-0.0958548	0.0490571	-0.0686646	0.0325633	0.137173	-0.201967	0.116401	0.0547868	-0.1644	0.305389	-0.0855171	-0.0169455	-0.040905	-0.575288	0.219026	0.0254841	-0.142817	0.327044	0.371335	0.0382223	-0.0196896	-0.387868
7817030	9	NO_midday	NO	3	midday	3_midday	30	24.69	-0.0204679	0.273698	0.129959	0.0158096	0.0452334	-0.0433852	-0.0442037	-0.0203921	0.0100228	0.0163366	0.00445729	0.0731013	0.0202575	-0.0246571	-0.115655	0.0392658	-0.0523065	-0.142465	-0.0853519	-0.121252	-0.0321958	0.0735916	0.0139386	0.00722636	0.217154	0.014685	-0.129577	-0.031364	-0.123981	-0.0715999	-0.0111842	-0.14187	-0.509991	-0.0761964	0.0107586	-0.109747	-0.0239649	-0.0997818	-0.0306429	-0.0272217	0.0152161
7817033	10	NO_midday	NO	3	midday	3_midday	23	23.18	0.00960868	-0.36023	0.00953561	0.146381	-0.00331084	0.0585722	-0.0397945	0.00828041	-0.0412996	-0.0122494	-0.0627007	-0.0251034	-0.0729886	-0.0638143	0.00721674	-0.0595653	0.14231	-0.0373311	-0.031599	0.133751	0.0608127	-0.00709773	-0.174006	0.0963267	-0.190091	-0.0832929	0.0883433	-0.0641175	-0.308906	0.153886	0.133748	0.26096	-0.917215	-0.133129	-0.050475	-0.127981	0.410007	0.55796	0.0954021	-0.00688964	-0.172993
7817036	11	NO_midday	NO	3	midday	3_midday	26	25.51	0.118099	0.137781	-0.0514944	0.0256636	0.0012477	-0.0604925	-0.044107	-0.049342	0.0504124	-0.0633106	-0.0690387	-0.0248396	-0.0031893	-0.14778	-0.0841592	-0.0567888	0.0115431	0.0172057	-0.0247711	0.128708	-0.0197701	-0.077348	0.0419402	0.0388653	-0.270337	-0.307798	-0.230871	0.0638179	-0.0205865	-0.0190697	-0.0647253	-0.102091	-0.00137871	0.0114445	0.00210689	0.0176202	-0.00759418	0.0414825	0.0892755	0.0139055	0.0253696
7817039	12	NO_midday	NO	3	midday	3_midday	25	22.04	0.0667881	-0.0363138	-0.0937848	-0.0804024	-0.199858	-0.0187494	-0.210535	-0.0647375	-0.0571437	-0.157969	-0.152945	-0.102641	-0.0680227	-0.0493111	-0.091916	-0.150328	-0.067055	-0.245852	-0.0256087	-0.0256022	-0.210312	-0.0300126	-0.0961114	-0.0994679	-0.367458	-0.0434657	-0.066069	-0.116711	0.0738761	0.0116777	0	-0.137027	-0.401223	0.155456	-0.0201507	-0.0863847	-0.131944		-0.366151	-0.162342	-0.108638
7817042	13	NO_midday	NO	3	midday	3_midday	25	20.2	0.229337	-0.399363	-0.143613	-0.0594379	-0.243132	-0.139511	-0.266627	-0.135033	-0.162013	-0.066807	-0.145156	-0.151638	-0.0126544	-0.268254	-0.121646	-0.351163	-0.130644	-0.129472	-0.0717213	0.0261126	-0.222424	-0.00194115	-0.146263	0.0770152	-0.211288	0.218667	0.155036	-0.0437906	-0.525426	0.00891806	0.0339687		-0.0369311	0.201094	-0.174708	0.204185	-0.240864	-0.310903	-0.0552371	-0.0869083	-0.509862
7817045	14	NO_midday	NO	3	midday	3_midday	25	26.7	0.087709	0.320657	0.0687904	0.101095	0.206061	0.187848	-0.0366048	0.103707	0.126934	0.276132	0.308245	0.281613	0.225435	-0.0233662	-0.0462866	0.206792	-0.0197732	0.0514275	-0.0359126	-0.0398057	0.136199	0.183299	0.0222847	0.0224998	-0.213327	0.306493	-0.10561		0.0615518	-0.335105	0.129095	0.120171	0.118248	-0.00457865	0.181636	0.120119	0.0639378	0.0781892	0.0604195	-0.0411648	-0.178375
7817048	15	NO_midday	NO	3	midday	3_midday	29	18.83	0.0543577	-0.396622	-0.183305	-0.11855	-0.218543	-0.0847894	-0.0189678	0.0590537	-0.0804499	-0.0991099	-0.136809	-0.178093	-0.103637	-0.150681	-0.115277	-0.151101	-0.155142	-0.223316	0.00660537	-0.056966	-0.225709	-0.0453757	-0.134397	-0.129862	-0.488874	-0.0403386	-0.0610422	-0.0694791	-0.0455486	0.288926	-0.075547	-0.121044	0.280951	-0.231623	-0.199558	-0.119991	-0.0359461	0.0128327	-0.0368023	-0.167735	-0.397595
7817051	16	NO_midday	NO	3	midday	3_midday	23	20.45	-0.172915	0.0482557	-0.0628759	0.0392643	0.0566928	-0.00107899	0.0212691	0.188765	-0.0048046	0.0622219	0.00625199	-0.0184687	-0.0468972	0.0389882	-0.0177831	-0.00789038	-0.0900193	-0.011793	-0.160638	-0.0500035	-0.0783504	-0.0434277	-0.0715994	-0.0127475	0.0606556	-0.198962	-0.0755556	0.0922885	-0.583249	-0.0993846	-0.133107		-0.572505	-0.0292706	0.0764855	-0.0180339	0.206004	0.234642	0.142901	-0.0217271	-0.317063
7817054	17	NO_midday	NO	3	midday	3_midday	30	22.58	-0.277407	-0.133877	0.00357265	-0.119313	-0.0457803	-0.165688	-0.117225	-0.0219094	0.0312071	-0.0959057	-0.080164	-0.048485	-0.0269782	-0.0334003	0.0366954	0.11419	-0.0659763	-0.16842	0.0293053	0.0263895	-0.213651	-0.00938753	-0.0750722	-0.17674	-0.45527	-0.205602	-0.174085	-0.00856932	0.0974177	-0.222794	-0.0860066		0.29449	0.118252	0.0285135	0.0212145	-0.052234	-0.165287	-0.0570865	-0.10607	-0.383963
7817057	18	NO_midday	NO	3	midday	3_midday	29	21.16	-0.057806	0.0497599	-0.0480966	0.00504979	-0.0992692	-0.013947	0.0402889	0.117121	0.0655228	0.02881	-0.0545091	-0.0211375	0.019151	0.0435938	0.0941124	0.0457812	0.0586063	0.148087	0.0613188	0.132506	-0.0328484	0.0308451	0.079573	0.0274985	0.130662	0.321083	0.162941	-0.00164645	0.367977	-0.179718	-0.0451902	0.00326131	-0.193987	-0.0704312	0.031571	-0.0430696	0.0325427	0.0426012	-0.0197363	0.00343452	-0.0944047
7817060	19	NO_midday	NO	3	midday	3_midday	28	20.59	0.0765343	-0.0551925	0.0567724	0.00511427	0.118664	0.0829296	0.0911902	0.079678	0.109629	0.0290175	0.0895919	0.0869158	0.029496	0.14456	0.0546359	0.157569	0.0555203	0.113512	0.0606591	0.127749	0.0774742	0.0138061	0.0586561	0.128619	0.0520721	0.395696	-0.0888644	0.0405984	-0.232707	0.0102433	0.00990829	-0.156622	0.487772	-0.0189627	0.112176	-0.0873934	0.258603	0.326805	-0.00548766	-0.0224937	-0.13683
7817063	20	NO_midday	NO	3	midday	3_midday	27	24.49		0.0675548	-0.0481614	0.019948	-0.0315099	0.0212953	-0.0806777	-0.00578327	0.0493541	0.0296206	-0.149233	-0.120194	-0.12107	0.0228089	0.0347697	0.0594985	0.0195523	-0.045198	-0.0382867	0.0294174	-0.0459513	-0.108041	0.0690624	-0.215989	-0.170573	0.0393259	-0.0363406	-0.0151433		0.0918438	0.0615988		-0.612222		0.0268009	-0.0654972	-0.414193	-0.384145	0.000892021	-0.0159652	-0.148066
7817007	1	6h_YES_ evening	YES	3	evening	3_evening	26	24.84		0.111733	-0.0525115	-0.127943	-0.147834	0.037937	-0.00106838	0.00148322	0.0013693	0.00901759	0.103499	0.0629709	0.0276426	-0.0907041	0.159961	-0.0789175	0.130356	0.0443445	0.0241678	0.168942	-0.0607414	-0.0488847	0.118525	-0.00548013	0.390818	0.0739699	0.125824	0.0416796		-0.140815	-0.101544		0.446181		0.0702144	0.00531654	0.00411302	-0.01719	-0.0208105	0.0603727	0.120951
7817010	2	6h_YES_ evening	YES	3	evening	3_evening	20	21.91	-0.0164318	-0.292009	0.0391542	-0.027368	0.048035	0.0219249	0.0832087	0.169699	0.0322149	0.0959054	0.0231712	0.0185305	0.0204607	0.0917302	0.029518	-0.0337067	0.0159661	0.00936836	0.0204412	-0.0696908	0.0991863	0.149465	-0.0415168	0.103541	0.11059	-0.181822	0.112061	0.00843317	-0.267347	-0.190306	0.0438316	0.22407	0.297479	-0.0866616	-0.0363529	0.166594	0.413953	0.41464	0.191276	0.0397385	-0.041042
7817013	3	6h_YES_ evening	YES	3	evening	3_evening	27	26.42	0.253458	0.0175645	0.204149	0.0378316	-0.0283524	-0.119205	-0.151883	-0.0842308	0.00771302	0.000844248	-0.189184	-0.131475	-0.103531	-0.0467157	-0.0626751	-0.0630476	-0.149208	-0.158493	0.0894884	0.095366	-0.0887725	0.0474246	0.0255733	-0.0179442	-0.159122	-0.103335	-0.0932757	0.0230755	-0.576542	-0.188445	0.0317365	-0.176091	0.0342597	-0.156827	-0.0841664	-0.0681271	0.217646	0.213325	0.138966	0.242836	0.281694
7817016	4	6h_YES_ evening	YES	3	evening	3_evening	23	24.02	0.0373687	0.0267067	0.0181171	-0.0337688	-0.0834424	-0.0466689	-0.00372787	-0.0420464	0.0162652	-0.106678	-0.015856	0.00294336	-0.0313362	0.142593	-0.0856088	-0.0360189	-0.0925242	-0.140802	0.0676593	0.151437	-0.0478979	0.0749911	-0.0221945	0.189858	-0.107941	0.133818	0.0507351	0.0425716	-0.123063	-0.11878	0.031663	-0.059672	0.490009	0.00123204	-0.0917778	-0.0409177	0.370411	0.443179	0.246239	0.153586	0.0164337
7817019	5	6h_YES_ evening	YES	3	evening	3_evening	26	23.96	0.0381123	-0.0572495	0.0362702	-0.100043	-0.00492719	0.00691199	0.146414	0.129115	0.0578562	0.0610141	-0.0752302	-0.0449486	-0.0436875	-0.0601948	-0.0639963	-0.0910306	0.0924586	-0.0274344	-0.0370965	-0.00276418	-0.00646227	0.00189856	0.0463346	-0.0614758	-0.405233	-0.172075	0.0311166	-0.0585136	0.269716	0.188539	0.0208501	0.211419	0.0511525	-0.0552775	0.0477608	-0.0338064	0.263401	0.212002	-0.00547911	0.0246444	-0.127816
7817022	6	6h_YES_ evening	YES	3	evening	3_evening	21	23.39	-0.0162958	-0.264378	-0.0220171	-0.0908507	-0.0925071	0.259227	-0.0409917	0.0444016	0.0225284	-0.0298135	-0.0280382	-0.0486543	-0.0448123	0.186608	0.0816178	0.145802	0.115771	0.134985	0.042793	-0.0686215	0.0201788	-0.0805869	-0.0439451	0.033672	0.219914	0.140684	-0.0413264	-0.0478118	-0.275017	-0.245797	-0.0240382	0.120171	0.226201	0.0061188	0.0420616	0.0511908	0.253084	0.255392	0.027473	0.0353532	-0.187321
7817025	7	6h_YES_ evening	YES	3	evening	3_evening	24	20.52	0.231151	0.0761234	0.244039	0.237498	0.278065	0.115681	0.123259	0.196031	0.222922	0.216831	0.261064	0.252837	0.235206	0.183443	0.0953573	0.179064	0.14962	0.173814	0.0266923	0.0187256	0.274978	0.0208982	0.109918	0.118612	-0.0249951	0.0336326	0.0904474	0.255138	-0.557173	-0.0426719	0.171177	-0.0939419	-1.14274	0.180294	0.173527	0.0107795	0.121717	0.103527	0.0154904	0.0956185	-0.0770285
7817028	8	6h_YES_ evening	YES	3	evening	3_evening	23	30.04	0.0842645	0.297208	0.128215	-0.0289363	0.0520175	0.220078	0.0463104	-0.0728596	0.0500704	0.10999	0.189846	0.170388	0.169438	0.301463	0.00452168	0.0670524	0.0439552	0.0980535	0.17182	0.0532742	0.117657	-0.0585045	0.179598	0.188995	-0.107552	0.242699	0.00453812	0.0668621	-0.39111	-0.030301	0.0995984	-0.119015	-0.640351	0.0923209	0.0629976	0.0138306	-0.190731	-0.159037	-0.0210067	0.14615	-0.102456
7817031	9	6h_YES_ evening	YES	3	evening	3_evening	30	24.69	-0.0645469	0.0790514	0.0937371	-0.0413958	-0.0494729	0.0665097	-0.0385998	0.0225707	0.000299582	-0.0453101	-0.0620923	0.0240896	-0.0228803	0.0420207	-0.0702021	0.0428213	-0.0135182	-0.133325	-0.0491748	-0.110204	-0.0306442	0.106658	0.0310756	-0.0428525	0.376003	-0.0791812	-0.0816928	-0.0275543	-0.411821	-0.171337	-0.0506927	0.0595857	-1.13732	0.0462564	-0.0392431	-0.095598	0.275312	0.324382	0.12626	0.0314489	0.251265
7817034	10	6h_YES_ evening	YES	3	evening	3_evening	23	23.18	0.0133934	-0.00059732	0.101863	0.0242198	0.124243	0.0291884	0.0785136	-0.0572116	0.0626491	-0.0480211	0.0574777	0.0260289	0.0298781	0.176595	-0.0671502	0.0975502	0.0320061	-0.00044185	0.090256	-0.0524261	0.0555324	0.130281	-0.0155094	0.187281	0.0742165	0.0895277	0.0564959	-0.0712256	-0.112937	-0.166061	0.0174439	0.0864805	-0.380385	-0.14036	-0.0159894	-0.00701096	0.325231	0.296057	0.0363483	-0.0112998	-0.302544
7817037	11	6h_YES_ evening	YES	3	evening	3_evening	26	25.51	0.107634	0.173516	0.216095	0.154045	0.197561	0.117169	0.201065	0.0802499	0.226504	0.153312	0.240327	0.208458	0.186604	0.179288	-0.0196082	0.226898	0.164334	0.169342	0.218267	0.199505	0.245382	0.112038	0.16051	0.19478	-0.0785937	0.0105054	-0.0761126	0.228132	-0.0701082	-0.0163705	0.116506	0.302743	0.0500039	-0.00997074	0.186958	0.132713	0.411831	0.356577	0.242401	0.0876296	-0.0842476
7817040	12	6h_YES_ evening	YES	3	evening	3_evening	25	22.04	0.156011	0.00321578	0.0658759	-0.0163231	-0.0992163	-0.00927354	-0.134814	0.0388706	0.0146833	-0.0925447	-0.00523428	0.0166641	-0.0163063	0.137051	-0.0373713	0.0312234	0.0212233	-0.139037	0.027578	0.027913	-0.0601209	0.0556073	-0.0308377	0.00435023	-0.333574	-0.0517993	-0.0599735	0.0535193	0.0210523	-0.0506407	0.0215397	0.0278291	-0.486109	0.163143	0.0292219	-0.0992334	0.171893		-0.0358937	0.000239728	-0.127832
7817043	13	6h_YES_ evening	YES	3	evening	3_evening	25	20.2	0.246492	-0.207558	0.00903953	-0.0852717	-0.129805	-0.105773	-0.131737	0.0735372	-0.0413745	0.00376605	-0.0205964	0.0267893	-0.0195033	-0.179646	-0.112589	-0.377467	-0.0470278	-0.159629	-0.0648819	0.0740527	-0.0807508	0.12776	-0.0505575	0.119394	-0.242555	0.219943	0.114767	-0.0320067	-0.936331	-0.110507	-0.0218892		0.0701383	0.263241	-0.135834	0.143121	0.306397	0.372217	0.118531	0.0430108	-0.220895
7817046	14	6h_YES_ evening	YES	3	evening	3_evening	25	26.7	0.0553697	0.122031	0.016524	-0.011494	0.0763364	0.0949127	-0.0258277	0.105147	0.116416	0.181777	0.186877	0.150599	0.162748	0.0859025	-0.0437623	0.206732	-0.0549959	0.029346	0.0295034	0.0052274	0.0633253	0.188606	0.103716	0.139587	0.0550223	0.0836377	-0.0348173		0.132908	-0.359579	0.065752	0.242225	0.10373	-0.0945054	0.061208	0.0998568	0.310354	0.357392	0.148011	0.0321049	0.0502104
7817049	15	6h_YES_ evening	YES	3	evening	3_evening	29	18.83	0.0350525	-0.113047	-0.0359791	-0.244148	-0.150793	-0.0253059	-0.151732	0.123746	-0.0526971	-0.0582471	0.104824	0.0717986	0.021037	-0.310866	-0.0996	-0.155803	-0.0853116	-0.128094	0.0502271	-0.0328489	-0.119254	-0.00104042	0.0365468	0.17679	-0.32934	-0.052077	-0.193977	-0.0876314	-0.273707	0.172212	-0.127134	0.130768	0.017938	-0.102498	-0.0452053	-0.0832527	0.336716	0.365891	0.0283258	0.107849	0.0472123
7817052	16	6h_YES_ evening	YES	3	evening	3_evening	23	20.45	0.0986596	0.0974683	0.13973	0.0748836	0.0852293	0.139249	0.256946	0.283457	0.161236	0.132933	0.0729368	0.0435395	0.052378	0.24084	0.0476273	0.111145	0.0175378	0.0966107	-0.0177756	-0.172954	0.0455911	0.057631	0.103347	0.0617888	0.0617807	-0.132908	-0.068394	0.169181	-0.550144	-0.075942	-0.128559	-0.681978	-0.32838	-0.0310043	0.107029	-0.0796725	0.470759	0.439882	0.270754	0.188567	-0.322021
7817055	17	6h_YES_ evening	YES	3	evening	3_evening	30	22.58	-0.335837	-0.0174672	0.0337723	-0.157333	-0.0440513	-0.207467	0.0286121	0.0837076	0.0642432	-0.126453	-0.040154	-0.0503282	-0.0519139	0.171536	0.0464736	0.185384	-0.0356739	-0.140108	0.10951	0.120356	-0.144723	0.0962241	0.0877633	0.0276234	-0.400459	-0.277382	-0.186263	0.03766	-0.321839	-0.211755	-0.328372		0.19758	-0.102984	0.017527	-0.00949147	0.316672	0.360341	0.173897	0.152047	-0.17903
7817058	18	6h_YES_ evening	YES	3	evening	3_evening	29	21.16	-0.0537131	-0.154809	0.0153304	0.0166969	-0.0425137	-0.0522079	0.0626871	0.128524	0.0108458	0.0328096	0.128212	0.0918231	0.0949672	0.0938529	0.0358266	0.0358221	0.0156461	0.100359	0.0399633	0.100681	0.0769942	0.0560506	0.0652419	0.152053	0.049218	-0.0704854	0.059355	-0.00170646	0.413759	-0.243929	0.0113795	0.219616	0.0594043	-0.0881989	-0.00294978	0.111377	0.60053	0.586726	0.214386	0.0810752	-0.079385
7817061	19	6h_YES_ evening	YES	3	evening	3_evening	28	20.59	0.075585	0.0519256	0.137881	0.00117411	0.0646413	0.124168	0.102021	0.0919239	0.103693	-0.0259101	0.11282	0.0806412	0.0895983	0.171926	-0.004218	0.235585	-0.0357933	0.136472	0.189842	0.0979398	0.154199	0.216907	0.0856724	0.0972795	-0.0194024	0.0701331	0.0911774	0.0777239	0.263241	0.00361269	-0.0275835	-0.0767847	-0.215698	0.04039	0.153833	0.0733702	0.111304	0.127125	0.0701875	0.0579677	-0.00776548
7817064	20	6h_YES_ evening	YES	3	evening	3_evening	27	24.49		0.0492427	0.0573034	0.0499232	-0.0110243	0.0578806	0.0258893	0.0400115	0.0931758	0.0616814	-0.098857	-0.054815	-0.0751193	0.179285	0.0258998	0.0864781	0.0425889	-0.00615647	0.079462	0.0543769	-0.0129826	0.106	0.0563919	0.0173474	-0.0913916	0.258712	-0.181442	-0.0293838		-0.187284	0.0598811		-0.635886		0.0254872	-0.13886	0.282628	0.281324	0.170399	0.0516624	-0.0579351
7817065	1	18h_YES_ morning	YES	4	morning	4_morning	26	24.84		-0.063869	0.0809835	-0.0290276	0.117496	0.200766	0.0177714	0.126711	0.079858	0.112539	0.207717	0.208877	0.148389	0.0310181	0.205356	0.180389	0.238089	0.138138	0.0382797	0.0238771	0.160103	-0.101099	0.189021	0.102591	0.357213	-0.00848258	0.155728	0.0457575		0.372864	0.0326548		-0.138403		0.16108	0.0963785	-0.130611	-0.130632	-0.13019	0.017782	0.0460558
7817068	2	18h_YES_ morning	YES	4	morning	4_morning	20	21.91	-0.194762	-0.106663	0.0727221	-0.0385992	0.0135858	0.0466	0.102804	0.210062	0.0236996	0.163676	0.0341449	0.0275593	0.0136556	0.0772099	0.0456882	-0.0985986	0.0260848	0.0135478	-0.0382645	-0.271741	0.164298	0.141172	0.0332066	0.177203	0.168161	-0.123315	0.118955	-0.0112138	0.0271522	-0.317616	0.0438316	0.0356179	-0.0399803	0.0355832	-0.00202679	0.098844	0.341534	0.28705	0.0933174	0.0257504	0.216382
7817071	3	18h_YES_ morning	YES	4	morning	4_morning	27	26.42	0.086856	-0.0612609	0.1372	-0.0657146	-0.0778568	-0.0983663	-0.163265	-0.0327275	-0.0941965	-0.126369	-0.265505	-0.227363	-0.224442	-0.101183	-0.0433712	-0.132138	-0.167391	-0.234143	-0.158656	-0.176637	-0.104042	-0.0341839	-0.0134542	-0.213121	0.0506501	-0.158886	-0.159384	-0.0396195	0.0894004	-0.256471	0.0376664	-0.409929	-0.130456	-0.0941028	-0.155472	-0.132849	-0.233405	-0.320873	-0.0334192	-0.0119391	0.184886
7817074	4	18h_YES_ morning	YES	4	morning	4_morning	23	24.02	0.0874934	0.100782	0.064873	-0.108283	0.0115785	-0.0948663	0.0507399	0.126128	0.0472029	-0.104382	-0.0148528	0.0452991	0.0672089	0.0831107	-0.00153796	0.1133	0.0121091	-0.0368931	-0.0612528	-0.077101	0.0959353	0.121991	0.0914408	0.00831211	-0.204964	0.0691275	0.0135536	0.0050208	-0.214393	-0.114189	-0.138029	-0.140878	-0.0587401	0.0372227	-0.0384052	0.0671723	0.160667	0.182864	0.0835939	0.033965	0.199681
7817077	5	18h_YES_ morning	YES	4	morning	4_morning	26	23.96	0.0114019	-0.089988	0.0102888	-0.119178	-0.107161	-0.0309782	0.120412	0.169502	0.048816	0.0656739	-0.122043	-0.0183732	-0.0226668	0.0253873	-0.00250103	-0.0999024	0.0616151	-0.0434341	-0.0131471	-0.109398	0.0114378	0.0159959	0.13187	0.120934	-0.173823	-0.0699799	0.156505	-0.00640293	-0.532639	-0.0304892	-0.0969533	-0.209236	-0.129867	-0.1397	0.0107901	-0.0280347	0.0695307	0.168492	-0.0396607	0.020499	0.302239
7817080	6	18h_YES_ morning	YES	4	morning	4_morning	21	23.39	0.195735	-0.296512	-0.03875	-0.0619357	-0.151369	0.216542	-0.0173946	0.162406	0.0243249	0.00339411	-0.0596458	-0.0242503	-0.0323315	0.00257487	0.088704	-0.0364575	0.117486	0.0988601	-0.0489424	-0.0706314	0.0353744	0.000375741	-0.0184962	0.0551894	-0.169147	-0.0174489	-0.07621	-0.0440839	0.0276935	-0.210166	0.106818	-0.239262	0.125329	0.0798059	0.0802283	-0.0775481	0.0149588	0.0470615	0.0203519	-0.0233352	0.243731
7817083	7	18h_YES_ morning	YES	4	morning	4_morning	24	20.52	0.21688	0.0347165	0.0648682	0.0635457	0.0790164	0.157123	0.0369493	0.199637	0.0848654	0.0519785	-0.0527364	0.0568012	0.056742	0.0931853	0.207083	0.0760119	0.146834	0.0749222	0.0592542	0.246107	0.132196	-0.00713048	0.117132	-0.0473556	0.524043	0.0434388	0.196137	0.224502	-0.305969	0.0585722	0.0693777	-0.0716655	-0.447566	0.246223	0.0829516	-0.0508294	-0.118434	-0.158257	-0.0832724	0.0408027	0.166853
7817086	8	18h_YES_ morning	YES	4	morning	4_morning	23	30.04	0.00854377	0.19793	0.133397	-0.0959038	-0.0158203	0.0356039	0.12632	0.16466	0.0388806	0.07229	0.0781833	0.0463824	0.0338405	0.114636	0.00497333	-0.0292454	0.0592556	0.0403813	0.065914	-0.0505625	0.0941988	-0.19019	0.158069	0.133387	-0.276082	0.0848789	-0.186245	0.0444521	-0.468447	-0.147257	-0.0459317	-0.16406	-0.940504	0.219026	-0.0391239	-0.0563972	0.110453	0.146122	-0.24155	0.0748214	0.298849
7817089	9	18h_YES_ morning	YES	4	morning	4_morning	30	24.69	-0.0228028	0.0863197	0.195505	0.00264489	0.108885	0.131013	0.110698	0.126566	0.0324237	0.0781407	0.00768767	0.0953922	0.0401705	0.20963	-0.0426095	0.190154	0.000843228	-0.0211176	-0.0210452	-0.122653	0.147918	0.0248172	0.107881	0.0469218	0.0163657	-0.115094	-0.0699226	0.00177626	-0.0502547	0.293684	0.101304	0.0595857	-0.272184	-0.0364293	0.10094	0.086111	0.325893	0.329335	-0.0229288	-0.0373896	0.265344
7817092	10	18h_YES_ morning	YES	4	morning	4_morning	23	23.18	-0.0118183	-0.356338	0.114561	-0.0164108	0.0243069	0.00691199	0.182054	0.185807	-0.0311836	-0.0865448	-0.0730843	-0.0447579	-0.0459723	0.135412	-0.00140343	-0.0393821	0.079568	-0.0530113	0.0871502	0.0598954	0.0972872	0.0849304	0.083566	0.17055	-0.102456	0.0043014	0.107415	-0.119699	-0.277271	-0.105967	-0.0371418	-0.0195729	-0.756962	-0.0906506	-0.06069	-0.0808985	0.136606	0.0727452	0.0854545	0.0336439	0.0281304
7817095	11	18h_YES_ morning	YES	4	morning	4_morning	26	25.51	0.0941872	0.0715968	0.0809148	0.037585	-0.0120474	-0.0465568	0.0709868	0.109853	0.112939	0.0301685	-0.117363	0.0139037	0.0387327	-0.0720621	-0.0515265	-0.020513	0.065631	0.04501	0.0751496	0.0648244	0.0975803	-0.0603277	0.11816	0.177935	-0.282458	-0.28348	-0.278627	0.13731	0.0347621	-0.0850248	-0.0205217	-0.18406	-0.307269	0.0329295	-0.00232754	0.0049272	0.137192	0.170483	0.14633	0.0357503	0.355642
7817098	12	18h_YES_ morning	YES	4	morning	4_morning	25	22.04	0.118786	-0.0185318	0.0576811	0.0488222	-0.0332467	0.133269	0.0560773	0.072532	0.0300065	-0.0316629	0.0418523	0.0410628	0.00542576	0.121861	0.0834648	0.0635909	0.0539641	-0.0575263	0.00107989	-0.0892417	0.0860071	0.0965293	-0.0340938	-0.00734864	0.114815	0.014685	-0.0722512	-0.0304084	0.00713143	0.0383193	0.0924708	-0.0471791	-0.468829	0.123272	0.135374	-0.116763	0.20553	0.164933	-0.124974	-0.0765669	0.0861896
7817101	13	18h_YES_ morning	YES	4	morning	4_morning	25	20.2	0.171572	0.242108	0.0796432	0.0599904	0.092903	0.213343	0.0485504	0.0222093	0.0623524	0.242566	0.310896	0.264176	0.239635	0.0324798	-0.0345062	-0.130433	0.0902525	0.102323	0.0447336	0.00916789	0.273205	0.219728	0.0506523	0.12429	-0.0320658	0.904672	0.189293	0.0908511	-0.324511	0.0548269	0.158567		0.260227	0.367977	0.133881	0.287104	0.0858592	0.00395395	-0.0560722	-0.0314588	-0.0306087
7817104	14	18h_YES_ morning	YES	4	morning	4_morning	25	26.7	0.0596803	0.144023	0.0283602	-0.080761	-0.00663005	0.0676997	-0.0454233	0.213919	0.0531672	0.119707	0.0169272	0.0324744	0.0355203	0.117961	-0.0093895	0.127356	-0.00751957	-0.0163303	0.00359599	-0.0864577	0.0759744	0.0994587	0.116742	0.124193	-0.0101923	-0.0212809	-0.120216	0.0299632	0.194177	-0.521734	0.0360451	0.131526	0.656326	0.0347415	-0.0116004	-0.0196483	0.340269	0.451873	0.100274	-0.0104865	0.280922
7817107	15	18h_YES_ morning	YES	4	morning	4_morning	29	18.83	-0.0313141	-0.399041	0.0167703	-0.0573167	-0.0921626	0.0300725	-0.0170333	0.259829	-0.0351512	0.0369438	0.00881808	0.0336831	-0.00678336	-0.0125994	0.0254578	-0.125933	-0.00623678	-0.0492009	0.0104126	-0.178163	0.0148599	0.0255335	-0.00210378	0.18165	-0.0791812	-0.146023	-0.0854846	-0.220888	-0.0497448	0.450829	-0.0381205		-0.0557552	0.0204837	-0.0641161	-0.204663	0.275414	0.277122	0.0184186	-0.0630963	0.0546012
7817110	16	18h_YES_ morning	YES	4	morning	4_morning	23	20.45	0.0684242	0.115613	0.0592172	-0.0293651	0.0338842	0.188951	0.264307	0.309362	0.132517	0.132082	0.00209401	0.0261153	0.00134177	0.142496	0.0352399	-0.109353	-0.00170781	0.0731001	0.0308986	-0.0610128	0.127509	0.0921208	0.223031	0.121335	-0.122248	-0.191886	0.101566	0.0863797	-0.804919	-0.327359	-0.0902321	0.0577211	-0.737315	0.135327	0.0343848	-0.0514211	0.0953769	0.0534632	0.0605321	0.0699361	0.389645
7817113	17	18h_YES_ morning	YES	4	morning	4_morning	30	22.58	-0.0395085	-0.291345	0.0744934	-0.146683	-0.0556796	0.0784495	0.0167938	0.255891	0.107884	-0.0955003	-0.0617803	-0.0255952	-0.0661309	0.257169	0.15844	0.211543	0.0729429	-0.0262403	0.0758814	-0.0450554	0.09084	0.0962241	0.0524673	0.0535944	-0.355285	-0.0785477	-0.123155	0.0136677	-0.384807	-0.38326	-0.128387		0.0104935	0.0317824	0.0641425	-0.0785438	0.185891	0.2938	0.0844034	0.0115352	0.0372487
7817116	18	18h_YES_ morning	YES	4	morning	4_morning	29	21.16	0.0380572	-0.115493	0.0917065	-0.0625767	-0.0483065	0.133291	0.16239	0.424069	0.121795	0.0637281	-0.00855856	0.0220383	-0.00315901	0.198277	0.141815	0.0485494	0.0613395	0.108964	0.102111	0.137153	0.108697	-0.0502271	0.201429	0.0650336	-0.0520064	-0.0814644	-0.0150335	0.0183415	-0.0763883	-0.276319	-0.0156519	0.32098	-0.0891984	0.217427	0.0586758	0.118347	0.189512	0.140677	-0.0205955	0.0187091	0.289213
7817119	19	18h_YES_ morning	YES	4	morning	4_morning	28	20.59	0.0765343	-0.0529589	0.0447582	-0.0357408	-0.0457058	0.163945	0.108392	0.189177	0.0254689	-0.0988806	-0.129714	-0.058527	-0.0734339	0.215962	0.0554827	0.240473	0.00154227	0.119225	0.0440598	0.0238201	0.115819	0.0608309	0.0888901	0.0422319	-0.210853	-0.0235744	-0.127831	0.0325742	0.807936	-0.070764	-0.00335364	-0.133141	0.406797	0.0874137	0.0842101	0.0810362	0.0968312	0.0522064	0.0260914	0.0311826	0.161938
7817122	20	18h_YES_ morning	YES	4	morning	4_morning	27	24.49		-0.117596	0.0776924	0.0700066	0.052313	0.130251	0.140142	0.12491	0.141165	0.175679	0.152618	0.0835351	0.0527629	0.0813311	0.170719	0.119253	0.0960396	0.0761477	0.0193601	0.0595437	0.185295	-0.0451684	0.147463	0.00406519	0.514762	0.270136	-0.107375	-0.0859992		-0.124083	-0.114207		-0.810589		0.148837	0.0226539	-0.275852	-0.252185	0.0408558	0.0548418	0.0866833
7817066	1	24h_YES_ midday	YES	4	midday	4_midday	26	24.84	-0.0115539	-0.134271	-0.081542	-0.048368	-0.00720284	-0.0391283	0.100371	0.0902516	-0.0215046	-0.0594521	-0.0585973	-0.0594307	0.000173803	0.077212	0.118087	0.0510051	0.178577	0.0998701	0.0454422	0.0725414	-0.0103265	-0.0921037	0.0577177	0.0167802	0.266676	-0.102143	0.229205	-0.0240171	0.718105	0.191214	0.00947589	0.109875	0.893732	-0.0393957	-0.0496019	0.148548	0.223631	0.229915	-0.037955	0.0305193	-0.170915
7817069	2	24h_YES_ midday	YES	4	midday	4_midday	20	21.91	0.0357974	-0.207503	0.0836394	0.0693331	0.126857	0.0890189	0.181844	0.171644	0.104167	0.190108	0.0617067	0.0177475	0.0127386	0.236633	0.114118	0.0528558	0.0992968	0.167269	0.0233152	-0.0536912	0.266853	0.167343	0.0580153	0.0317144	0.205078	-0.100828	0.143921	0.0546412	0.568519	0.0270495	0.0125891	0.370788	0.271427	-0.0830435	0.0407578	0.160224	0.181599	0.194621	0.065992	-0.0903866	-0.244331
7817072	3	24h_YES_ midday	YES	4	midday	4_midday	27	26.42	0.00103527	-0.0286222	0.187351	0.0870786	0.0899437	-0.0409725	-0.00524306	-0.0145352	-0.0685431	-0.0801152	-0.135417	-0.118191	-0.151724	-0.101141	0.000289196	-0.171477	-0.0756554	-0.114245	-0.0273149	0.0514337	0.024853	-0.0970024	0.0254287	-0.0823513	0.00297318	-0.0936714	-0.162883	0.0248648	-0.0862816	-0.0156687	0.0567928	0.223818	0.608189	-0.100613	-0.0957115	0.00300081	-8.75329e-05	0.00402163	0.01405	0.00781874	0.212281
7817075	4	24h_YES_ midday	YES	4	midday	4_midday	23	24.02	0.0482499	0.355763	0.0934872	0.137225	0.209241	0.0730324	0.238669	-0.0374754	0.120223	0.09745	0.187474	0.138506	0.116491	0.199224	0.0864162	0.206026	0.165148	0.105649	0.129647	0.110705	0.203301	0.121001	0.0398454	0.0174058	0.286498	-0.00205233	0.13021	0.0414892	0.133613	0.0639024	0.0683233	0.00372787	-0.0925827	-0.0389364	0.057886	0.183735	0.369412	0.375838	0.168998	0.0794362	-0.0156763
7817078	5	24h_YES_ midday	YES	4	midday	4_midday	26	23.96	0.062009	-0.0153566	0.00149144	-0.0999745	-0.0568923	-0.113365	0.0446496	0.0941809	-0.0314123	-0.0852421	-0.305931	-0.264838	-0.209236	0.254963	-0.0353778	0.0663059	0.0372059	-0.0492531	0.0189291	-0.189714	0.0331391	-0.177901	0.0572739	-0.0912958	-0.36536	-0.191608	-0.207933	0.0327153	0.315795	0.0304142	-0.0197441	0.0593937	0.393114	-0.129953	-0.0773142	0.0180731	0.336577	0.295446	-0.0972253	-0.0492069	-0.180024
7817081	6	24h_YES_ midday	YES	4	midday	4_midday	21	23.39	-0.0461048	-0.00879932	0.124205	0.126183	0.165137	0.206643	0.184312	-0.0705158	0.0433347	0.0394839	0.103142	0.101951	0.0659035	0.100597	0.108356	0.192081	0.215004	0.212958	0.148181	0.0911125	0.195751	0.00975592	0.0445343	0.122916	0.0196728	-0.0343073	-0.0211614	0.105947	-0.201873	-0.121761	0.0599979	-0.00376015	0.250851	0.0453468	0.133732	0.0229287	-0.11848	-0.189678	-0.0414195	-0.0715513	-0.0788609
7817084	7	24h_YES_ midday	YES	4	midday	4_midday	24	20.52	0.00309843	-0.109941	-0.0316495	0.0488812	0.0704484	-0.0446844	0.0523091	0.0625539	-0.0275191	-0.0980266	-0.0769486	-0.107791	-0.0618356	0.072855	0.150565	0.0590461	0.0806538	0.0239574	-0.0861708	0.0219749	0.00956837	-0.0181035	-0.116457	-0.303723	0.38329	-0.110782	0.047523	0.106955		0.0391341	0.0337784	0.0669468	-0.66811	0.0137389	-0.000901056	0.0155506	0.0652932	0.0708173	0.0805152	-0.13241	-0.289196
7817087	8	24h_YES_ midday	YES	4	midday	4_midday	23	30.04	0.072113	0.0403111	0.164148	0.0908669	0.118792	0.267622	0.10812	0.0997981	0.0911476	0.11377	0.134885	0.0831453	0.050395	0.235994	0.0460671	0.0834816	0.0978966	0.0973258	0.0989167	0.0360562	0.17741	-0.0653587	0.0630369	0.0429391	-0.250718	-0.0348024	0.16291	-0.0041534	0.779528	0.000566917	0.123472	-0.0393746	-0.621674	0.0209283	0.0802976	-0.0670705	-0.0656708	-0.0393256	-0.11004	-0.00150174	-0.204467
7817090	9	24h_YES_ midday	YES	4	midday	4_midday	30	24.69	0.0193504	0.102351	0.157356	0.12688	0.13597	0.100654	-0.0169227	0.0205889	-0.00906409	0.0636064	-0.0255408	0.0179629	-0.015196	0.0399929	-0.0331094	0.0428568	0.00885217	0.00887095	0.00287206	0.00275244	0.0644187	-0.036557	0.0431448	-0.10547	-0.129926	-0.0810508	0.0131948	0.0217451	-0.262491	0.271583	0.0845101	0.168538	0.0112502	0.0942628	0.0814682	0.0891991	0.179562	0.123172	0.118032	0.00990834	0.0205813
7817093	10	24h_YES_ midday	YES	4	midday	4_midday	23	23.18	-0.00104272	-0.139276	0.047764	0.0405774	-0.0168641	0.00240341	0.00822033	-0.0657048	-0.0979264	-0.18309	-0.102649	-0.163852	-0.152333	0.0734676	-0.0388276	-0.000311743	0.0283954	-0.0952287	0.105147	-0.00171268	0.0328753	-0.129366	-0.0339834	-0.176899	-0.22253	-0.0240882	0.0185764	-0.0494304	-0.302786	-0.107182	0.0399279	-0.0964423	-0.263141	-0.181105	-0.130313	-0.0939313	-0.000609673	-0.0288525	-0.106859	-0.0593273	-0.138085
7817096	11	24h_YES_ midday	YES	4	midday	4_midday	26	25.51	-0.0542882	-0.0238183	0.0970709	0.157222	0.130546	0.103701	0.0851337	0.0673975	0.127105	0.115977	0.0870527	0.0856973	0.0511306	0.070093	0.0365411	0.0524088	0.101469	0.112983	0.0133764	0.0792251	0.188989	0.00690411	0.0358438	0.0913858	0.0419492	0.0330613	0.00278217	0.130216	0.112883	-0.0444371	0.105195	-0.0270315	-0.723018	-0.0421558	0.0551962	0.0265593	0.0244714	-0.0412551	-0.0130129	-0.0321972	0.0442985
7817099	12	24h_YES_ midday	YES	4	midday	4_midday	25	22.04	-0.0073522	-0.029941	0.00118592	0.0891307	-0.0194892	-0.0505504	-0.0497716	-0.141759	-0.05195	-0.146464	-0.084812	-0.0840972	-0.0854159	0.0543539	0.0178791	-0.0265148	0.0319151	-0.113041	0.0595329	0.0263985	-0.0427324	-0.0165192	-0.0952819	0.0326457	0.121572	0.00520119	0.020178	0.00841275	-0.0962847	0.11586	0.0897743		0.11981	0.107741	0.000491082	-0.0632608	-0.0846204	-0.0927151	-0.109336	-0.101298	-0.0427947
7817102	13	24h_YES_ midday	YES	4	midday	4_midday	25	20.2	-0.0212411	-0.368242	-0.0557129	-0.0131185	-0.126378	-0.156768	-0.00348833	0.0175336	-0.0611632	-0.0599583	-0.1542	-0.169851	0.0090087	-0.0917047	-0.066065	-0.298991	-0.0531046	-0.0281817	-0.0507587	-0.0542371	0.0136972	0.115918	-0.0647023	-0.00663058	-0.119995	0.103619	0.113812	0.0142285	-0.0934999	0.23404	0.045438	0.39794	1.23707	0.000263289	-0.140644	0.319104	-0.0120244	-0.00940135	-0.07139	-0.145515	0.0223664
7817105	14	24h_YES_ midday	YES	4	midday	4_midday	25	26.7	0.0291988	0.147481	0.148644	0.0745814	0.0943571	0.140793	0.0189442	0.156519	0.104588	0.224775	0.169742	0.141199	0.114678	0.124142	0.0331342	0.217779	0.0798096	0.0589511	0.0866634	-0.00197676	0.159066	0.0853043	0.0728147	0.0142925	0.133316	0.110129	0.0435189	0.0187046	0.149867	-0.456833	0.0975529	0.09691	-0.0888866	-0.029419	0.130591	0.00410273	0.20598	0.1701	-0.0386257	-0.000576567	-0.0348534
7817108	15	24h_YES_ midday	YES	4	midday	4_midday	29	18.83	-0.0191632	-0.0968322	0.0182663	0.01267	-0.013601	-0.0648631	-0.0623607	0.0646277	-0.0961909	-0.0631911	-0.0382318	-0.0911046	-0.078059	-0.0655248	-0.0398005	-0.0886078	-0.0103223	-0.0594866	0.051564	-0.139059	0.0170224	-0.135701	-0.045015	0.100447	-0.181669	-0.0783176	0.0363908	-0.0240123	-0.318133	0.377441	-0.0299632	0.0219018	-0.250144	-0.151855	-0.0653248	-0.0973503	0.055493	0.0268119	-0.0221734	-0.0285303	0.00634341
7817111	16	24h_YES_ midday	YES	4	midday	4_midday	23	20.45	0.0653149	0.0830214	0.0416059	0.099334	0.100045	-0.00464943	0.115278	0.114324	0.0153825	-0.00546714	0.0154017	-0.0173685	-0.067743	0.118454	0.0141428	-0.0958684	-0.054233	0.0287299	-0.0273149	0.0056286	0.0998422	0.0854566	0.053724	0.0205622	-0.201316	-0.0982122	0.116002	0.109844	-0.0410016	-0.246442	0.0865692	0.112422	0.0175941	0.0075713	0.0137278	0.0231767	0.271071	0.291356	0.0762545	-0.0138627	-0.0602707
7817114	17	24h_YES_ midday	YES	4	midday	4_midday	30	22.58	0.0212387	0.00151612	0.121281	-0.0191192	0.117096	0.026502	0.164353	0.199276	0.0976123	0.00602808	0.13165	0.133924	0.0743715	0.261231	0.146026	0.342214	0.153141	0.0883011	0.0448741	0.0196771	0.207815	0.0336335	0.120697	0.0589779	-0.399648	-0.167338	-0.0664715	0.0763285	0.278959	-0.217954	0	0.171682	1.14145	-0.0594618	0.139585	0.0514031	0.132261	0.218266	0.110665	0.0114524	-0.168452
7817117	18	24h_YES_ midday	YES	4	midday	4_midday	29	21.16	-0.0126196	-0.030325	0.05335	0.0292088	0.0277117	-0.0706058	0.0806265	0.194383	-0.013595	-0.0370858	0.0211075	-0.0042362	-0.0290656	0.21816	0.0991119	0.163871	0.103541	0.12194	0.0675767	0.192917	0.0909049	-0.0698501	0.0856682	0.0747721	-0.112752	-0.0661673	0.0217053	0.00552779	0.11754	-0.118981	0.0539818	0.0641175	0.561508	-0.211183	0.0625987	-0.0115357	0.196633	0.235713	0.0953762	0.0720365	-0.217744
7817120	19	24h_YES_ midday	YES	4	midday	4_midday	28	20.59	0.0369198	-0.143584	0.0517948	0.0607663	0.0438774	0.0762795	0.279772	0.0101996	0.0328818	-0.0729355	-0.0402053	-0.024537	-0.0505738	0.252792	0.0629341	0.271421	0.0598221	0.151248	0.202057	0.135653	0.130102	-0.0370364	0.132187	0.103002	-0.150879	-0.135921	-0.0465024	0.0775856	-0.0351795	0.00900723	0.0764921	-0.14538	0.347087	-0.105349	0.0564839	-0.0303773	-0.031662	0.152236	0.115284	0.0357778	0.059172
7817123	20	24h_YES_ midday	YES	4	midday	4_midday	27	24.49	0.0810774	0.183098	0.0834458	0.149337	0.138902	0.140628	0.272306	0.140123	0.185093	0.21856	0.0898074	0.0166796	-0.00614338	0.211446	0.165626	0.129862	0.145183	0.0968859	0.0839871	0.0203677	0.215306	0.0700143	0.154541	-0.0713559	0.440068	0.491613	0.0650676	0.104629	0.191466	0.0877899	0.0705811	0.261443	0.425126	-0.127316	0.133521	0.117857	0.171251	0.215258	-0.0234596	-0.142031	-0.0723534
7817067	1	30h_YES_ evening	YES	4	evening	4_evening	26	24.84	-0.0104907	0.0120536	-0.140938	0.00848829	0.0939602	0.0128413	0.00173371	0.121177	-0.0614607	-0.0125401	0.0921092	0.013291	0.0380308	-0.126021	0.139878	-0.0190239	0.151737	0.0899728	-0.0340798	0.219165	-0.00897141	-0.0132524	-0.0625562	-0.129348	0.290679	0.00465597	0.131453	0.0386531	0.609335	0.154066	-0.0436338	0.287666		0.0807586	0.0350457	0.110142	0.11434	0.15241	0.0420506	-0.020633	0.00431107
7817070	2	30h_YES_ evening	YES	4	evening	4_evening	20	21.91	-0.0300373	-0.222935	-0.0436551	0.0427045	0.0651357	-0.0115023	0.0962146	0.0463863	-0.0584942	0.0705116	0.00548121	-0.0696677	-0.00569481	0.0848889	-0.0202712	-0.0859125	-0.0373355	0.0915403	-0.0725507	-0.109506	0.195993	-0.0698501	-0.0562778	-0.0229696	0.0344013	-0.18529	-0.109063	0.0400081	-0.426752	0.00801161	0.0917704	0.321906	0.375132	-0.11069	-0.0493199	0.150125	-0.111891	-0.144773	0.00763934	-0.0832792	-0.133152
7817073	3	30h_YES_ evening	YES	4	evening	4_evening	27	26.42	-0.0540123	-0.100724	0.248771	0.0892154	0.181337	-0.0617923	-0.0070049	-0.0125647	-0.00945575	-0.0213233	-0.0225234	-0.00491872	-0.0478503	-0.0549412	-0.0270388	-0.0154993	-0.0817818	-0.0878886	0.0130391	0.131756	0.0303253	-0.130931	-0.058938	-0.202544	0.000851558	-0.163532	-0.000571064	-0.0548772	-0.249443	0.0141142	0.10701	0.207806	0.369417	-0.110011	-0.048908	-0.0355007	0.117858	0.149286	0.0191606	0.054928	-0.0818047
7817076	4	30h_YES_ evening	YES	4	evening	4_evening	23	24.02	-0.00104272	-0.0317781	-0.0393061	0.0495247	0.0724704	-0.14719	0.0471384	-0.0621034	-0.0554986	-0.137168	-0.112892	-0.0840121	-0.0297802	0.107424	-0.0165587	0.0490959	-0.0108951	-0.0256052	0.0537519	0.139103	0.0156519	0.0088074	-0.0255774	-0.0775698	0.235006	-0.0362814	0.10902	0.00422674	0.129916	0.0976095	-0.00975984	0.15565	0.131488	-0.148539	-0.0692846	0.0644099	0.170376	0.129474	0.0318953	0.00225811	-0.115911
7817079	5	30h_YES_ evening	YES	4	evening	4_evening	26	23.96	-0.0848419	-0.0426233	0.0851448	0.0538775	0.0729931	-0.0409109	0.128383	0.10001	-0.000128531	0.038707	-0.0494988	-0.0673717	-0.108497	0.196139	0.0087525	0.0605196	0.128591	0.0378559	0.014174	-0.0281076	0.139904	-0.0963598	0.0625021	-0.0718174	-0.275268	-0.091035	0.0775034	0.0346804	0.221598	0.0126491	0.0280287	0.0219018	0.161451	0.0164013	-0.0195584	-0.0184751	0.0418997	-0.109433	-0.167422	-0.0431231	-0.0718155
7817082	6	30h_YES_ evening	YES	4	evening	4_evening	21	23.39	0.0243025	-0.0748476	0.061578	0.182836	0.114308	0.161218	0.049613	-0.1089	0.0024349	-0.000302368	0.0574312	0.00294722	0.0449682	0.0563353	0.0741428	0.158554	0.160924	0.238908	0.136315	0.0728237	0.135968	-0.0603896	-0.0841049	-0.0873296	0.0691495	0.117134	-0.123082	0.0462881	-0.174841	0.082822	0.105195	0.20036	0.652145	0.171868	0.0850632	0.0623435	-0.199317	-0.290534	0.0261759	-0.0250468	-0.110541
7817085	7	30h_YES_ evening	YES	4	evening	4_evening	24	20.52	-0.00521368	0.055144	0.0551104	0.17307	0.232444	0.0897034	0.146128	0.0108418	0.0547435	0.0724243	0.194224	0.147258	0.0953363	-0.00796698	0.138845	0.0492061	0.137622	0.123215	-0.00252865	0.166299	0.203689	-0.0112259	0.00118873	-0.0713559	0.527879	-0.0483659	0.152039	0.101705	-0.405339	-0.00182971	0.12414	-0.0636691	-0.352183	-0.0760846	0.0833137	0.0831881	0.00673069	0.0144691	0.14514	0.016348	-0.0697532
7817088	8	30h_YES_ evening	YES	4	evening	4_evening	23	30.04	-0.068331	0.260822	0.14303	0.0524899	0.220928	0.0272924	-0.0141246	0.161893	0.0818944	0.0467449	0.153825	0.110767	0.0757011	0.141175	0.0115286	0.144785	0.059656	0.13461	-0.0167057	-0.0178393	0.163588	-0.060975	-0.0254572	-0.122315	-0.129652	0.0406829	-0.0295151	-0.0335276	0.229988	-0.0790248	0.12414	0.176091	-0.389054	-0.0224289	0.042499	0.0435401	0.211028	0.210496	0.0246259	0.0552784	-0.285965
7817091	9	30h_YES_ evening	YES	4	evening	4_evening	30	24.69	0.00104023	-0.0629983	0.126559	0.122266	0.203551	0.103701	0.0421465	0.0120346	0.0491115	0.0676021	-0.00554186	0.0120688	0.0105972	0.0548033	-0.0767408	0.0699262	-0.00775421	0.0152934	-0.0267408	0.0357017	0.00227083	-0.0257677	-0.0483105	-0.128722	-0.236381	-0.0554966	-0.0324424	-0.00857894		0.149548	0.100115	0.0785568	-0.642255	0.00321376	0.0361524	0.188485	0.203821	0.184174	-0.0122674	-0.057515	-0.172837
7817094	10	30h_YES_ evening	YES	4	evening	4_evening	23	23.18	-0.01591	-0.0722679	0.0317905	0.083129	0.12814	-0.0263289	-0.0315468	-0.0667956	-0.0701111	-0.255567	-0.109869	-0.166965	-0.143236	0.154828	-0.0105638	0.131611	0.0767758	-0.0164112	0.132084	0.0457575	0.0532346	-0.0727109	0.0101016	0.0204968	-0.31677	-0.185288	0.0608434	0.00527703	0.324182	-0.00777018	0.115179	0.117386	-0.400346	-0.119017	-0.132268	0.0385092	-0.0244353	-0.0410659	-0.014591	-0.0195901	-0.415197
7817097	11	30h_YES_ evening	YES	4	evening	4_evening	26	25.51	0.0369198	-0.0995624	0.00891028	0.138261	0.0775501	-0.0604087	-0.0687949	-0.0237193	-0.0380948	-0.0480325	0.116686	0.0656675	0.0446867	-0.193325	-0.0507511	-0.0906705	0.0416721	0.0789566	0.00450475	0.103513	0.131576	-0.150769	-0.00382684	0.0400697	0.218746	-0.108787	-0.104938	0.0915681	-0.0603225	0.0377497	0.127345	0.00742402	-0.24169	-0.0863364	0.0168843	0.110698	-0.146718	-0.192751	-0.0645041	-0.0574281	0.152163
7817100	12	30h_YES_ evening	YES	4	evening	4_evening	25	22.04	0.0340405	0.0700908	-0.0103505	0.0904115	0.1164	0.0391521	-0.0560206	-0.148801	-0.0211456	-0.0144048	0.0929152	0.0842363	0.0132026	-0.00832827	-0.038031	0.0362476	0.0447082	-0.0509167	-0.0267408	0.117379	-0.00113988	-0.0217667	-0.138767	-0.0283517	0.113562	-0.00711034	-0.0378901	-0.0342315	0.317003	0.122951	0.00954532	0.168538	0.204719	0.0552709	0.0920561	-0.0773163	-0.0698892	-0.069492	-0.00298726	0.00279455	-0.159338
7817103	13	30h_YES_ evening	YES	4	evening	4_evening	25	20.2	0.139714	-0.210781	-0.0670185	-0.0645957	-0.166014	-0.117574	-0.00877392	0.00192782	-0.0815026	0.0227353	-0.140764	-0.247065	-0.0183178	-0.0469755	0.00252949	-0.175508	0.00815021	-0.00828878	-0.0586227	0.102491	-0.0216003	0.150347	-0.0830038	-0.256063	-0.0187244	0.394284	0.17552	0.0750823	-0.170262	0.26317	-0.00968727	0.201645	0.853198	0.113193	-0.0628655	0.34913	-0.0540339	-0.10253	-0.212684	-0.320296	-0.565261
7817106	14	30h_YES_ evening	YES	4	evening	4_evening	25	26.7	-0.0590347	0.11602	0.036324	0.0825822	0.0991286	-0.0142083	-0.127714	0.033908	-0.0439706	0.0760085	0.0640831	0.00489328	0.045294	-0.00554515	-0.0222776	0.0914373	-0.0168098	0.0116351	0.064529	0.121573	0.0641733	0.000528232	-0.0380339	-0.08536	0.0020369	-0.0362814	0.0539963	-0.0470572	0.382915	-0.362335	-0.00975984	0.185962	0.383299	0.0147037	-0.00884727	-0.030881	0.0945201	0.0744819	-0.110649	0.000785917	0.0726614
7817109	15	30h_YES_ evening	YES	4	evening	4_evening	29	18.83	0.0519618	-0.1868	-0.0133227	0.134005	0.0904394	0.053023	-0.0955291	0.0254233	-0.0469958	0.0693287	0.130579	0.0700267	0.0377242	-0.101129	0.0447583	-0.0799538	0.0475981	0.049675	0.107724	0.0728237	0.0194784	-0.0692875	-0.0535506	0.132541	0.0994111	-0.00989429	0.0280985	-0.0892791	-0.21811	0.308893	0.143824	0.134199	-0.342543	-0.191918	0.0487512	-0.089312	-0.0189021	-0.0225549	0.0344298	0.000218338	-0.0170244
7817112	16	30h_YES_ evening	YES	4	evening	4_evening	23	20.45	-0.0083722	-0.0521118	0.103069	0.165114	0.172204	0.0592514	0.238548	0.128176	0.0387349	0.0107878	0.0909598	0.0298129	-0.0153117	0.13635	0.0385593	0.0275487	-0.0172927	0.0787383	0.0185097	-0.00987491	0.124607	-0.023529	0.0170078	-0.0243593	0.0932292	-0.107439	0.0704384	0.0487144	-0.337753	0.0314388	0.109499	0.104735	-0.28236	-0.182191	0.0245267	0.0686178	0.225171	0.279623	-0.0130298	-0.0277808	-0.292614
7817115	17	30h_YES_ evening	YES	4	evening	4_evening	30	22.58	0.0414869	0.000216912	0.0819102	-0.0470581	0.0716864	0.024917	0.167908	0.164029	0.0524139	-0.217829	0.0420892	-0.0172325	-0.0382183	0.169145	0.110596	0.237027	0.0243593	-0.0328446	0.0792863	0.0638882	0.039376	-0.0364585	0.151157	-0.0026401	-0.369685	-0.0995184	-0.157109	0.0598424	-0.256448	-0.118981	-0.0766341	0.21987	0.711142	-0.0600662	0.0911833	0.0842956	0.0515608	0.0785837	0.061138	0.0404614	-0.118297
7817118	18	30h_YES_ evening	YES	4	evening	4_evening	29	21.16	0.0142739	0.0964324	-0.0265685	0.0711417	0.0499154	-0.104544	-0.047692	0.13577	-0.0474604	-0.0709768	-0.000114454	-0.0435614	-0.0510557	0.0155796	0.0403475	0.0376411	0.0125321	0.0825488	0.103789	0.288682	0.035241	-0.0580095	0.0754982	-0.0399474	-0.141887	0.00259281	0.109398	-0.00335077	0.714345	0.00954532	-0.0162676	0.294399	0.748749	-0.158795	-0.0311637	0.0296924	0.176674	0.187254	-0.0134816	0.102028	0.000832717
7817121	19	30h_YES_ evening	YES	4	evening	4_evening	28	20.59	0.0788339	-0.104481	0.0227971	0.0643414	0.0388131	-0.00338727	0.14056	0.0402458	-0.028658	-0.199464	-0.0367973	-0.0811564	-0.0951844	0.082279	-0.000478788	0.210448	-0.0276935	0.0767034	0.0986355	0.203067	0.0240798	-0.0240884	0.00907797	-0.225632	-0.486258	-0.178372	0.0485397	-0.0905852	0.151636	0.0299788	0.0457575		0.470675	0.191173	0.0568391	-0.0510957	0.130255	0.106734	0.152853	0.0178348	-0.111117
7817124	20	30h_YES_ evening	YES	4	evening	4_evening	27	24.49	-0.289776	0.169411	0.233669	0.364074	0.473412	0.144262	0.181844	0.0735534	0.19917	0.323889	0.442591	0.371447	0.339173	0.0673736	0.0811942	0.182296	0.182771	0.259106	-0.0637023	-0.019349	0.485563	0.0377167	-0.0169578	0.0714357	0.505842	0.290501	-0.0307384	0.180886	-0.0159392	0.145195	0.328859	0.41472	-0.0785084	0.0924095	0.253031	0.285631	0.140477	0.15912	0.121731	0.024114	-0.0925474
[truncated: 173 more columns]

## Sheet: Table S2 ANOVA
ANOVA model fixed: ~ 1 | treatment + age + BMI random: ~ 1 | individual				Comparison	6h_YES_ evening	18h_YES_ morning	24h_YES_ midday	30h_YES_ evening	NO_ midday	NO_ evening	BMI	age	6h_YES_ evening	18h_YES_ morning	24h_YES_ midday	30h_YES_ evening	NO_ midday	NO_ evening	BMI	age	6h_YES_ evening	18h_YES_ morning	24h_YES_ midday	30h_YES_ evening	NO_ midday	NO_ evening	BMI	age	6h_YES_ evening	18h_YES_ morning	24h_YES_ midday	30h_YES_ evening	NO_ midday	NO_ evening	BMI	age
				reference	NO_ evening	NO_ morning	NO_ midday	NO_ evening	NO_ morning	NO_ morning			NO_ evening	NO_ morning	NO_ midday	NO_ evening	NO_ morning	NO_ morning			NO_ evening	NO_ morning	NO_ midday	NO_ evening	NO_ morning	NO_ morning			NO_ evening	NO_ morning	NO_ midday	NO_ evening	NO_ morning	NO_ morning
METABOLITE_NAME	ONTOLOGY1_NAME	ONTOLOGY2_NAME	Platform	CAS	Ratio	Ratio	Ratio	Ratio	Ratio	Ratio	Ratio	Ratio	p.value	p.value	p.value	p.value	p.value	p.value	p.value	p.value	q.value	q.value	q.value	q.value	q.value	q.value	q.value	q.value	t.value	t.value	t.value	t.value	t.value	t.value	t.value	t.value	InChIKey_HMDB
Aspartate	Amino acids	Amino acids, acidic	MxP® Broad Profiling	CAS-56-84-8	1.0454	1.0355	0.9964	0.9125	0.9635	0.9912	0.9888	0.948	0.474563	0.574834	0.94875	0.131218	0.422162	0.861531	0.73857	0.125991	0.657819	0.694997	0.971673	0.265089	0.580668	0.897208	0.884139	0.998895	0.716613	0.561995	-0.0643681	-1.51638	-0.804555	-0.174682	-0.339259	-1.60917	CKLJMWTZIZZHCS-REOHCLBHSA-N
Glutamate	Amino acids	Amino acids, acidic	MxP® Broad Profiling	CAS-56-86-0	1.0023	0.9689	1.0121	0.9507	1.0204	1.0801	1.1875	1.0297	0.975168	0.671321	0.864255	0.497913	0.716304	0.206567	0.00169581	0.534177	0.984205	0.785042	0.943625	0.674388	0.806785	0.344485	0.181451	0.998895	0.0311676	-0.424982	0.171187	-0.679054	0.363933	1.2673	3.72175	0.634538	WHUUTDBJXJRKMK-VKHMYHEASA-N
Phenylalanine	Amino acids	Amino acids, aromatic	MxP® Broad Profiling	CAS-63-91-2	1.1739	1.282	1.2633	1.103	0.9988	1.0916	1.0747	1.0095	3.51727e-05	4.71391e-10	5.05149e-10	0.0103371	0.965392	0.00506635	0.018772	0.737034	0.000192999	1.00878e-08	7.72156e-09	0.034422	0.974499	0.0142658	0.573886	0.998895	4.2357	6.56224	6.54963	2.58961	-0.0434446	2.83511	2.59763	0.341336	COLNVLDHVKWLRT-QMMMGPOBSA-N
Tryptophan	Amino acids	Amino acids, aromatic	MxP® Broad Profiling	CAS-54-12-6 , CAS-73-22-3	0.9466	0.9353	1.213	1.2225	0.9577	1.0223	1.0127	0.9731	0.20599	0.123749	4.251e-06	6.3062e-06	0.181982	0.533591	0.698431	0.406188	0.365071	0.240747	3.36931e-05	7.10277e-05	0.292814	0.686042	0.875676	0.998895	-1.26892	-1.54594	4.73331	4.64341	-1.33948	0.623649	0.394066	-0.851757	QIVBCDIJIAJPQS-VIFPVBQESA-N
Tyrosine	Amino acids	Amino acids, aromatic	MxP® Broad Profiling	CAS-60-18-4	1.0333	1.0334	1.2491	1.3551	0.9773	1.0191	1.0639	0.9629	0.509775	0.508114	3.79666e-06	4.83449e-09	0.535538	0.641203	0.0978384	0.299152	0.677117	0.643614	3.12494e-05	1.03458e-07	0.651165	0.77524	0.72198	0.998895	0.660409	0.663006	4.75885	6.12937	-0.620682	0.466749	1.75173	-1.07097	OUYCCCASQSFEME-QMMMGPOBSA-N
Arginine	Amino acids	Amino acids, basic	MxP® Broad Profiling	CAS-74-79-3	1.0601	1.2008	1.13	0.9889	0.9437	1.0162	1.0426	0.9597	0.213793	0.000128702	0.00616345	0.812259	0.0981944	0.673861	0.226633	0.233014	0.375014	0.000744384	0.0244255	0.921893	0.182727	0.805622	0.743271	0.998895	1.2473	3.90761	2.76927	-0.237837	-1.66167	0.421494	1.2545	-1.23669	ODKSFYDXXFIFQN-BYPYZUCNSA-N
Asparagine	Amino acids	Amino acids, basic	MxP® Broad Profiling	CAS-70-47-3 , CAS-5794-13-8	1.1092	1.3141	1.3432	1.1489	1.0268	1.0679	0.9811	0.9647	0.0253147	1.29141e-08	1.21713e-10	0.0028767	0.441925	0.0817514	0.64525	0.389163	0.0668808	1.97401e-07	2.36788e-09	0.0104341	0.586211	0.166617	0.872791	0.998895	2.254	5.94088	6.80628	3.01903	0.770526	1.7497	-0.468684	-0.883742	DCXYFEDJOCDNAF-REOHCLBHSA-N
Glutamine	Amino acids	Amino acids, basic	MxP® Broad Profiling	CAS-56-85-9	1.129	1.3484	1.0675	1.0393	0.9744	0.9414	0.9633	1.0278	0.00194662	5.29614e-13	0.0742758	0.319125	0.368683	0.0570395	0.270912	0.415794	0.00718237	1.41672e-11	0.155834	0.505872	0.522505	0.122065	0.743271	0.998895	3.14111	7.74132	1.79459	0.998822	-0.901042	-1.91441	-1.13798	0.834096	ZDXPYRJPNDTMRX-VKHMYHEASA-N
Histidine	Amino acids	Amino acids, basic	MxP® Broad Profiling	CAS-71-00-1	1.1167	1.1317	1.0398	0.9666	1.0198	1.0331	1.0387	0.9944	0.00115021	0.000283069	0.218003	0.311192	0.432003	0.234551	0.15722	0.828256	0.00455825	0.00151442	0.348155	0.496979	0.586211	0.371806	0.743271	0.998895	3.30008	3.69776	1.23586	-1.01537	0.78741	1.19243	1.4798	-0.220308	HNDVDQJCIGZPNO-YFKPBYRVSA-N
Lysine	Amino acids	Amino acids, basic	MxP® Broad Profiling	CAS-56-87-1 , CAS-39665-12-8	1.0714	1.0617	1.0113	0.9887	0.9756	0.9583	1.0369	0.9669	0.174191	0.237781	0.813271	0.821858	0.513366	0.303144	0.302864	0.337676	0.318606	0.39754	0.916	0.921893	0.631381	0.456851	0.77074	0.998895	1.36386	1.1842	0.23653	-0.225461	-0.65481	-1.03246	1.06251	-0.986595	KDXKERNSBIXSRK-YFKPBYRVSA-N
Isoleucine	Amino acids	Amino acids, branched chain	MxP® Broad Profiling	CAS-73-32-5	1.0437	1.0047	1.1001	1.0509	0.9146	1.0784	1.0256	0.9578	0.488689	0.939451	0.102374	0.421219	0.0534372	0.13512	0.419047	0.176311	0.667892	0.951295	0.192176	0.604972	0.113223	0.247142	0.838094	0.998895	0.693717	0.076059	1.64121	0.806019	-1.94321	1.50046	0.828175	-1.4109	AGPKZVBTJJNPAG-WHFBIAKZSA-N
Leucine	Amino acids	Amino acids, branched chain	MxP® Broad Profiling	CAS-61-90-5	1.0932	1.0423	1.0188	0.9979	0.9151	0.9893	1.0341	0.9822	0.104437	0.449636	0.71772	0.968716	0.0305639	0.808933	0.173779	0.457926	0.212854	0.597653	0.867752	0.982489	0.0720385	0.87874	0.743271	0.998895	1.63136	0.757556	0.362035	-0.0392695	-2.17864	-0.242133	1.41968	-0.759554	ROHFNLRQFUQHCH-YFKPBYRVSA-N
Valine	Amino acids	Amino acids, branched chain	MxP® Broad Profiling	CAS-72-18-4 , CAS-7004-03-7	1.0529	0.984	0.9694	0.9955	0.9406	0.9813	1.0253	0.9741	0.249114	0.717533	0.460038	0.920057	0.0667048	0.604306	0.269469	0.247159	0.423098	0.803938	0.643452	0.950642	0.129771	0.73898	0.743271	0.998895	1.15597	-0.362285	-0.740258	-0.100492	-1.84402	-0.519067	1.14154	-1.19851	KZSNJWFQEVHDMF-BYPYZUCNSA-N
Alanine	Amino acids	Amino acids, neutral	MxP® Broad Profiling	CAS-56-41-7	1.398	1.4961	1.4311	1.25	1.1179	1.0633	1.0203	0.981	7.40031e-10	3.93396e-13	5.3029e-12	2.54188e-05	0.00427576	0.147424	0.672946	0.686833	1.97958e-08	1.20267e-11	1.26091e-10	0.000209216	0.0157761	0.264816	0.872791	0.998895	6.47975	7.79072	7.35292	4.31491	2.89117	1.4545	0.429511	-0.41013	QNAYBMKLOCPYGJ-REOHCLBHSA-N
Glycine	Amino acids	Amino acids, neutral	MxP® Broad Profiling	CAS-56-40-6	1.022	1.0936	1.1538	1.0912	0.942	0.9358	0.9885	0.9949	0.444149	0.001899	2.61374e-07	0.00244076	0.00531827	0.00469607	0.737662	0.882162	0.637906	0.00738883	3.10745e-06	0.00916357	0.0186683	0.0133995	0.884139	0.998895	0.766772	3.14873	5.3377	3.07085	-2.81892	-2.86029	-0.340486	-0.150473	DHMQDGOQFOQNFH-UHFFFAOYSA-N
Proline	Amino acids	Amino acids, neutral	MxP® Broad Profiling	CAS-147-85-3	1.1165	1.2392	1.2073	1.1431	1.1123	1.1442	1.0642	1.0392	0.0228855	1.36466e-05	4.79539e-05	0.00589836	0.00333882	0.000725558	0.282811	0.502348	0.0612186	0.000112322	0.000310974	0.0203589	0.0136177	0.0025454	0.7608	0.998895	2.29359	4.46368	4.15907	2.78414	2.97146	3.43463	1.10915	0.685373	ONIBWKKTOPOVIA-BYPYZUCNSA-N
Serine	Amino acids	Amino acids, neutral	MxP® Broad Profiling	CAS-56-45-1	1.0621	1.1493	1.2251	1.1312	0.9816	1.0025	1.017	0.9636	0.0715545	4.36801e-05	7.66719e-10	0.000273664	0.455462	0.925426	0.638372	0.308752	0.162901	0.000292111	1.09385e-08	0.00154116	0.586211	0.952121	0.872791	0.998895	1.81186	4.18226	6.47325	3.70694	-0.74784	0.0937227	0.478527	-1.04925	MTCFGRXMJLQNBG-REOHCLBHSA-N
Threonine	Amino acids	Amino acids, neutral	MxP® Broad Profiling	CAS-72-19-5	1.0671	1.0435	1.1838	1.2242	0.9409	0.9341	1.0213	0.9528	0.123502	0.311635	3.13149e-05	2.91657e-06	0.0531665	0.0479835	0.618404	0.261664	0.247195	0.476357	0.000216174	3.46748e-05	0.113223	0.10478	0.872791	0.998895	1.54696	1.01444	4.26416	4.81806	-1.94545	-1.99011	0.507385	-1.16105	AYFVYJQAPQTCCC-GBXIJSLDSA-N
Cysteine (additional: Cystine)	Amino acids	Amino acids, S-containing	MxP® Broad Profiling	CAS-52-90-4	1.1358	1.0722	1.194	1.0603	0.9713	1.0347	1.0248	1.0081	0.000263789	0.0432731	1.25551e-07	0.089231	0.255547	0.224054	0.269753	0.712073	0.00122719	0.10405	1.58047e-06	0.198911	0.382923	0.360507	0.743271	0.998895	3.7169	2.03439	5.48881	1.70803	-1.14035	1.21971	1.14084	0.375308	XUJNEKJLAYXESH-REOHCLBHSA-N
Cystine	Amino acids	Amino acids, S-containing	MxP® Broad Profiling	CAS-56-89-3	0.9711	0.8501	1.0147	1.0956	0.9565	1.0256	1.0233	1.0299	0.475575	0.000108128	0.705989	0.0274331	0.147741	0.451264	0.52768	0.419739	0.657819	0.000661128	0.858418	0.0752652	0.24895	0.615099	0.857959	0.998895	-0.714828	-3.95285	0.377805	2.22208	-1.45335	0.754833	0.644773	0.826919	LEVWYRKDKASIDU-IMJSIDKUSA-N
Methionine	Amino acids	Amino acids, S-containing	MxP® Broad Profiling	CAS-63-68-3	1.1771	1.3258	1.4708	1.371	0.9085	0.9476	1.0252	0.9389	0.00153874	9.00016e-08	7.53388e-14	3.0492e-09	0.0119763	0.195904	0.416749	0.050076	0.00592785	1.28402e-06	2.01531e-12	7.25033e-08	0.0348263	0.332725	0.838094	0.998895	3.21289	5.55649	8.06262	6.21654	-2.53674	-1.29778	0.832355	-2.10903	FFEARJCKVFRZRR-BYPYZUCNSA-N
Taurine	Amino acids	Amino acids, S-containing	MxP® Broad Profiling	CAS-107-35-7	1.1457	1.062	1.0037	0.9008	0.9678	1.0126	0.9757	0.9704	0.000860694	0.135565	0.922501	0.00997438	0.275574	0.703733	0.532411	0.448282	0.00354209	0.259026	0.970054	0.0338812	0.406709	0.82002	0.857959	0.998895	3.38523	1.49875	0.0974099	-2.60232	-1.0934	0.380848	-0.637313	-0.776224	XOAAWQZATWQOTB-UHFFFAOYSA-N
5-Oxoproline (additional: Folic acid, Glutamate, Glutamine)	Amino acids related	Amino acid metabolites	MxP® Broad Profiling	CAS-98-79-3	1.1957	1.2966	1.1771	1.0208	0.9642	0.9843	1.054	1.0386	1.75614e-07	2.37113e-13	4.11497e-07	0.533906	0.140022	0.556421	0.0409953	0.129862	1.70824e-06	8.45701e-12	4.51046e-06	0.717924	0.239717	0.708775	0.674845	0.998895	5.42001	7.87449	5.24269	0.623167	-1.48178	-0.589187	2.21139	1.59176	ODHCTXKNWHHXJC-VKHMYHEASA-N
Ketoleucine	Amino acids related	Amino acid metabolites	MxP® Broad Profiling	CAS-816-66-0	1.2872	1.1371	1.0284	0.9106	0.9258	0.9096	0.9818	0.9821	1.45723e-06	0.012213	0.559111	0.0666978	0.0429205	0.0233758	0.48698	0.494965	1.19941e-05	0.0353186	0.744715	0.15685	0.0927777	0.0555825	0.840637	0.998895	4.97143	2.52965	0.585174	-1.84407	-2.03787	-2.28531	-0.710579	-0.697425	BKAJNAXTPSGJCU-UHFFFAOYSA-N
trans-4-Hydroxyproline	Amino acids related	Collagen metabolism	MxP® Broad Profiling	CAS-51-35-4	1.0826	1.0164	1.2638	1.2409	0.8134	0.8721	0.9474	0.8524	0.493116	0.887916	0.0328492	0.063249	0.0174083	0.148495	0.539661	0.0816794	0.667892	0.918207	0.081741	0.151718	0.0459923	0.264816	0.857959	0.998895	0.686661	0.141127	2.1493	1.86815	-2.39853	-1.45064	-0.625952	-1.85063	PMMYEEVYMWASQN-DMTCNVIQSA-N
Creatine	Amino acids related	Creatine metabolism	MxP® Broad Profiling	CAS-57-00-1	0.9732	1.0506	0.9243	0.8973	1.0553	1.102	1.026	0.9593	0.714898	0.507515	0.262719	0.146707	0.332291	0.111162	0.704909	0.541743	0.81691	0.643614	0.410838	0.288029	0.480474	0.212399	0.875676	0.998895	-0.365819	0.663943	-1.12325	-1.4571	0.97194	1.60029	0.385141	-0.622704	CVSVTCORWBXHQV-UHFFFAOYSA-N
Creatinine	Amino acids related	Creatine metabolism	MxP® Broad Profiling	CAS-60-27-5	0.9895	0.9087	1.112	1.0711	0.9221	0.9283	0.9582	0.8986	0.837072	0.0633826	0.0292261	0.181879	0.0351343	0.0770847	0.304122	0.016691	0.89299	0.142778	0.073581	0.329848	0.0808466	0.160157	0.77074	0.998895	-0.205917	-1.8672	2.19671	1.3398	-2.12167	-1.77731	-1.05966	-2.6543	DDRJAANPRJIHGJ-UHFFFAOYSA-N
Sarcosine	Amino acids related	Methyl cycle	MxP® Broad Profiling	CAS-107-97-1	1.0875	1.0242	1.1249	1.0454	0.9834	1.0021	0.9971	0.9778	0.0137747	0.470287	0.000248725	0.181689	0.503994	0.937696	0.913367	0.403286	0.0387867	0.613668	0.00140071	0.329848	0.627062	0.960129	0.944254	0.998895	2.48631	0.723467	3.73467	1.34051	-0.669499	0.0782696	-0.110423	-0.857147	FSYKKLYZXJSNPZ-UHFFFAOYSA-N
3-Indoxylsulfate	Amino acids related	Tryptophan metabolism	MxP® Broad Profiling	CAS-487-94-5	0.7687	0.8822	1.4505	1.2821	0.9337	0.9555	1.2884	1.0509	0.123597	0.46173	0.0213067	0.143069	0.591864	0.743375	0.0294335	0.646857	0.247195	0.606198	0.0607952	0.283489	0.695928	0.841705	0.629877	0.998895	-1.54743	-0.737654	2.32378	1.47118	-0.537142	-0.327914	2.37751	0.46639	BXFFHSIDQOFMLE-UHFFFAOYSA-N
Indole-3-acetic acid	Amino acids related	Tryptophan metabolism	MxP® Broad Profiling	CAS-87-51-4	0.864	0.8086	1.0853	1.2314	0.9202	0.887	0.9218	0.999	0.0284778	0.00155883	0.191327	0.00193067	0.0935323	0.0277195	0.256723	0.988213	0.0736791	0.00641518	0.310182	0.00777281	0.175578	0.0637848	0.743271	0.998895	-2.20713	-3.20896	1.31124	3.14364	-1.68533	-2.21794	-1.17363	-0.0149916	SEOVTRFCIGRIMH-UHFFFAOYSA-N
Indole-3-lactic acid	Amino acids related	Tryptophan metabolism	MxP® Broad Profiling	CAS-1821-52-9	0.9814	0.9462	1.16	1.167	0.9272	0.9575	1.0438	0.9765	0.700156	0.256261	0.00139265	0.00171354	0.0380194	0.274565	0.0819517	0.318753	0.814312	0.418625	0.00677335	0.00705189	0.0854543	0.419692	0.686555	0.998895	-0.385681	-1.13863	3.24298	3.1802	-2.08892	-1.09571	1.84883	-1.02713	XGILAAMKEQUXLS-UHFFFAOYSA-N
Kynurenic acid	Amino acids related	Tryptophan metabolism	MxP® Broad Profiling	CAS-492-27-3	1.1969	0.7801	1.2263	1.5826	0.8861	0.8143	0.9917	1.0012	0.0934491	0.0233426	0.0369075	1.74319e-05	0.129298	0.0197505	0.911395	0.987071	0.19606	0.0609185	0.0877578	0.000149217	0.224487	0.0474899	0.944254	0.998895	1.688	-2.29076	2.1052	4.4359	-1.5251	-2.35581	-0.112948	0.016445	HCZHHEIFKROPDY-UHFFFAOYSA-N
Cresol sulfate (additional: m-Cresol sulfate, o-Cresol sulfate)	Amino acids related	Tyrosine metabolism	MxP® Broad Profiling	CAS-3233-58-7	1.0954	0.7667	2.8218	2.1317	0.6463	0.787	0.8801	1.1197	0.694137	0.250272	3.55072e-06	0.00155827	0.0118114	0.207657	0.492344	0.542626	0.811724	0.415179	3.03941e-05	0.00653861	0.0348263	0.344485	0.840637	0.998895	0.393838	-1.15318	4.77541	3.20955	-2.54201	-1.26429	-0.70173	0.621328	WGNAKZGUSRVWRH-UHFFFAOYSA-N
Citrulline	Amino acids related	Urea cycle and related	MxP® Broad Profiling	CAS-372-75-8	0.957	1.0148	0.8829	0.9037	0.8578	0.8878	1.0211	0.9769	0.369063	0.764377	0.00609056	0.0351257	3.94309e-05	0.00322187	0.616458	0.574659	0.576493	0.830338	0.0244255	0.0916695	0.000496365	0.00957613	0.872791	0.998895	-0.900541	0.300203	-2.77645	-2.12331	-4.21769	-2.98675	0.510221	-0.572225	RHGKLRLOHDJJDR-BYPYZUCNSA-N
Ornithine (additional: Arginine, Citrulline)	Amino acids related	Urea cycle and related	MxP® Broad Profiling	CAS-70-26-8	1.0086	1.1447	1.0649	0.9995	1.0394	1.1098	1.0232	1.0018	0.837282	0.0013097	0.109017	0.990545	0.211971	0.00237261	0.477097	0.956201	0.89299	0.00560552	0.199399	0.990545	0.331109	0.00715123	0.840637	0.998895	0.205648	3.26139	1.61003	-0.011866	1.25229	3.07971	0.727036	0.0557372	AHLPHDHHMVZTML-BYPYZUCNSA-N
Urea	Amino acids related	Urea cycle and related	MxP® Broad Profiling	CAS-57-13-6	1.0058	0.9921	1.1102	1.1551	0.9856	1.0081	0.9839	0.9403	0.90193	0.86566	0.0180956	0.00222936	0.676827	0.832751	0.703517	0.159295	0.93243	0.912567	0.0569478	0.00851932	0.770431	0.887093	0.875676	0.998895	0.123385	-0.169399	2.38388	3.09913	-0.417427	0.21146	-0.387056	-1.47199	XSQUKJJJFZCRTK-UHFFFAOYSA-N
Glucosamine	Carbohydrates and related	Aminosugars	MxP® Broad Profiling	CAS-3416-24-8	1.6063	1.1878	1.0318	0.9779	1.1622	1.0877	0.9409	1.0256	2.77923e-06	0.0810161	0.73607	0.820248	0.0419313	0.295655	0.252387	0.628487	2.12413e-05	0.176913	0.879994	0.921893	0.0923951	0.448724	0.743271	0.998895	4.82959	1.75401	0.337549	-0.227536	2.04783	1.04864	-1.18482	0.492758	MSWZFWKMSRAUBD-IVMDWMLBSA-N
Mannosamine	Carbohydrates and related	Aminosugars	MxP® Broad Profiling	CAS-2636-92-2	1.6727	1.1951	0.9958	0.9491	1.2332	1.0941	0.9473	1.0323	6.92481e-06	0.104162	0.967343	0.632573	0.0120043	0.318784	0.354414	0.584094	4.63097e-05	0.21556	0.974981	0.796297	0.0348263	0.474295	0.815534	0.998895	4.62602	1.63291	-0.040995	-0.478891	2.53666	0.999609	-0.952047	0.558038	MSWZFWKMSRAUBD-CBPJZXOFSA-N
Glucose-1-phosphate (additional: Glucose)	Carbohydrates and related	Glycogen metabolism	MxP® Broad Profiling	CAS 59-56-3	1.2849	1.0034	0.9959	1.0105	1.0274	0.9989	0.9932	1.0149	3.22051e-07	0.942405	0.927634	0.825705	0.44483	0.977143	0.851804	0.684716	2.99647e-06	0.951295	0.970054	0.921893	0.586211	0.988773	0.934801	0.998895	5.29415	0.0723412	-0.0909401	0.220512	0.765625	-0.0286875	-0.189683	0.413073	HXXFSFRBOHSIMQ-GASJEMHNSA-N
Glucose	Carbohydrates and related	Monosaccharides	MxP® Broad Profiling	CAS-50-99-7 , CAS-492-62-6	1.2335	1.0313	0.9754	0.9859	0.9613	0.9833	1.0352	1.0232	1.74937e-09	0.353665	0.427075	0.669167	0.112216	0.535369	0.0834132	0.240135	3.40331e-08	0.511381	0.601723	0.822999	0.201801	0.686042	0.686555	0.998895	6.32063	0.929732	-0.795879	-0.427943	-1.59555	-0.620938	1.83923	1.21726	WQZGKKKJIJFFOK-GASJEMHNSA-N
Mannose	Carbohydrates and related	Monosaccharides	MxP® Broad Profiling	CAS-3458-28-4	1.2347	1.1994	1.1748	1.0458	0.5596	0.5585	1.0715	1.045	0.0101518	0.0263248	0.0366537	0.581728	4.55003e-18	8.24966e-16	0.154039	0.354961	0.0290253	0.0670657	0.0877578	0.753086	9.73707e-16	3.53086e-14	0.743271	0.998895	2.59605	2.2385	2.10415	0.551788	-9.58832	-8.78496	1.49194	0.950938	WQZGKKKJIJFFOK-QTVWNMPRSA-N
1,5-Anhydrosorbitol	Carbohydrates and related	Polyols	MxP® Broad Profiling	CAS-154-58-5	1.042	1.0156	1.0245	1.0073	1.0069	1.0231	1.038	0.888	0.0101724	0.331392	0.106735	0.648242	0.56158	0.0791872	0.545245	0.0655374	0.0290253	0.492485	0.198619	0.806533	0.667656	0.162943	0.857959	0.998895	2.59533	0.973753	1.62057	0.456917	0.581498	1.7647	0.617257	-1.9685	MPCAJMNYNOGXPB-SLPGGIOYSA-N
Erythrol	Carbohydrates and related	Polyols	MxP® Broad Profiling	CAS-149-32-6	0.9476	0.9854	1.0503	1.0437	1.069	1.102	1.0064	1.0269	0.259401	0.757456	0.275762	0.370112	0.0616454	0.0132704	0.800562	0.296931	0.433685	0.830338	0.427632	0.557775	0.124424	0.0334103	0.907444	0.998895	-1.13112	-0.309259	1.09297	0.898351	1.87972	2.49939	0.256606	1.07607	UNXHWFMMPAWVPI-ZXZARUISSA-N
myo-Inositol	Carbohydrates and related	Polyols	MxP® Broad Profiling	CAS-87-89-8	1.0574	1.625	1.4594	1.2403	1.1259	1.1836	0.9752	0.9337	0.167829	2.82119e-25	4.51258e-19	2.60417e-07	0.000112431	7.40681e-07	0.404881	0.0319271	0.309616	1.50934e-23	1.93138e-17	3.98065e-06	0.000925395	4.40294e-06	0.838094	0.998895	1.38439	12.0336	9.93777	5.33846	3.94275	5.11785	-0.854181	-2.33709	CDAISMWEOUEBRE-GPIVLXJGSA-N
scyllo-Inositol	Carbohydrates and related	Polyols	MxP® Broad Profiling	CAS-488-59-5	1.0823	1.4613	1.4101	1.2348	1.1405	1.1747	0.9484	0.9593	0.142391	2.79341e-11	1.33313e-10	0.000118244	0.00120386	0.000308585	0.578369	0.662049	0.277016	6.6421e-10	2.37742e-09	0.000790757	0.00585514	0.00115855	0.869754	0.998895	1.47293	7.06596	6.79003	3.92967	3.28654	3.67423	-0.566633	-0.444837	CDAISMWEOUEBRE-NIPYSYMMSA-N
Sorbitol (additional: Galactitol, Mannitol)	Carbohydrates and related	Polyols	MxP® Broad Profiling	CAS-50-70-4	0.995	1.2045	1.3996	1.0184	1.601	1.849	0.772	0.8822	0.979606	0.328932	0.0621602	0.923989	0.00106951	0.000116749	0.00949706	0.174706	0.984205	0.492248	0.135738	0.950642	0.00532268	0.000480465	0.379886	0.998895	-0.025596	0.978756	1.87609	0.0955362	3.32212	3.93382	-2.92256	-1.41646	FBPFZTCFMRRESA-JGWLITMVSA-N
Glycochenodeoxycholic acid (additional: Glycodeoxycholic acid)	Complex lipids, fatty acids and related	Bile acids	MxP® Broad Profiling	CAS-640-79-9	0.7512	1.4166	0.7442	0.9559	2.6229	2.6007	1.1495	1.1432	0.176924	0.100664	0.128563	0.830177	5.66149e-09	1.05899e-07	0.308813	0.326226	0.320862	0.211196	0.227376	0.921893	4.45136e-07	8.39347e-07	0.77074	0.998895	-1.35576	1.65036	-1.52701	-0.214795	6.13026	5.54681	1.04911	1.01092	GHCZAUBVMUEKKP-AHBZRTSYSA-N
Ceramide (d18:1,C24:0)	Complex lipids, fatty acids and related	Ceramides	MxP® Broad Profiling	CAS-104404-17-3	0.7287	0.852	0.7565	0.8743	1.2459	1.2356	1.1171	1.0041	0.00717305	0.170741	0.0118153	0.249968	0.0121024	0.0272808	0.135083	0.954147	0.021929	0.307047	0.0414504	0.421205	0.0348263	0.0634576	0.743271	0.998895	-2.7175	-1.37492	-2.54164	-1.15388	2.53295	2.22431	1.56895	0.0583543	ZJVVOYPTFQEGPH-AUTSUKAISA-N
Ceramide (d18:1,C24:1) (additional: Ceramide (d18:2,C24:0))	Complex lipids, fatty acids and related	Ceramides	MxP® Broad Profiling	CAS-104404-17-3	0.9036	0.8095	0.7988	0.8893	1.1302	1.1096	1.1934	1.019	0.243494	0.0156392	0.0065513	0.177295	0.0597321	0.143313	0.0360628	0.811523	0.416861	0.0429075	0.0254905	0.328073	0.12174	0.259906	0.674845	0.998895	-1.16986	-2.43872	-2.74853	-1.35405	1.89386	1.46952	2.27612	0.2422	VJSBNBBOSZJDKB-KPEYJIHVSA-N
Cholesta-2,4,6-triene	Complex lipids, fatty acids and related	Cholesterol and related	MxP® Broad Profiling	CAS-13095-38-0	1.0877	1.0145	0.9269	0.8223	1.0055	1.0149	1.0302	0.9869	0.066364	0.753552	0.0793562	2.74069e-05	0.873306	0.693899	0.573816	0.802677	0.154369	0.830338	0.164033	0.000217225	0.916115	0.815903	0.869754	0.998895	1.84646	0.314409	-1.7638	-4.29773	0.159674	0.394162	0.573499	-0.253823	QIKNIWLZQDIZOC-HKQCOZBKSA-N
Cholesterol, free	Complex lipids, fatty acids and related	Cholesterol and related	MxP® Broad Profiling	CAS-57-88-5	1.0342	0.9922	0.9006	0.9811	1.0312	1.0078	1.0459	1.0013	0.300177	0.809347	0.000746644	0.557526	0.204504	0.770055	0.152723	0.966984	0.483208	0.870353	0.00399454	0.736484	0.321793	0.853843	0.743271	0.998895	1.03883	-0.241598	-3.42638	-0.587538	1.27311	0.292713	1.49703	0.0420052	HVYWMOMLDIMFJA-FNOPAARDSA-N
Cholesterol, total	Complex lipids, fatty acids and related	Cholesterol and related	MxP® Broad Profiling	CAS-57-88-5	1.0232	1.0609	0.9543	0.923	1.0219	1.0272	1.0536	1.0043	0.258744	0.00397726	0.0153845	0.000107552	0.152691	0.10682	0.251386	0.923208	0.433685	0.0141856	0.0494005	0.000742456	0.25528	0.20594	0.743271	0.998895	1.13269	2.91484	-2.44484	-3.95423	1.43573	1.62017	1.18743	0.0978343	HVYWMOMLDIMFJA-FNOPAARDSA-N
Dihydrocholesterol	Complex lipids, fatty acids and related	Cholesterol and related	MxP® Broad Profiling	CAS-80-97-7	1.2616	1.3672	0.9742	0.9733	1.0873	1.077	0.882	0.9835	0.0332738	0.0062379	0.788748	0.793461	0.291853	0.399117	0.256406	0.87901	0.0837717	0.019924	0.907484	0.917842	0.424874	0.561915	0.743271	0.998895	2.14643	2.76993	-0.268364	-0.262235	1.05739	0.845352	-1.17445	-0.154532	QYIXCDOBOSTCEI-QCYZZNICSA-N
Phosphatidylcholine (C16:0,C22:6) (additional: Phosphatidylcholine (C18:2,C20:4))	Complex lipids, fatty acids and related	Cholesterol and related	MxP® Broad Profiling	Not Found	1.0407	0.8752	0.9349	0.9927	1.0574	1.0005	1.0611	1.0252	0.433125	0.00938699	0.161284	0.88598	0.142484	0.989709	0.0628104	0.41582	0.629239	0.0286974	0.273395	0.938166	0.241996	0.989709	0.686555	0.998895	0.78549	-2.62381	-1.40613	-0.143582	1.47258	0.0129155	1.99094	0.834049	YALZVLCVXOASDL-FZGNBNATSA-N
Cholesterylester C16:0	Complex lipids, fatty acids and related	Cholesterylesters	MxP® Broad Profiling	CAS-601-34-3	1.0852	1.0615	0.6948	0.7681	0.9144	0.8607	1.0347	1.0635	0.425132	0.573092	0.000177436	0.0107284	0.249025	0.0750097	0.48215	0.20985	0.627436	0.694997	0.00102625	0.034786	0.377953	0.157373	0.840637	0.998895	0.799316	0.564508	-3.82684	-2.57757	-1.15636	-1.79049	0.718597	1.30329	BBJQPKLGPMQWBU-JADYGXMDSA-N
Cholesterylester C18:1	Complex lipids, fatty acids and related	Cholesterylesters	MxP® Broad Profiling	CAS-303-43-5	1.3327	1.0418	0.8401	0.9711	0.9064	0.7482	0.9613	0.957	6.71529e-06	0.509686	0.00326886	0.637543	0.0347524	3.85796e-08	0.299053	0.249173	4.63097e-05	0.643614	0.0145737	0.797861	0.080837	3.58958e-07	0.77074	0.998895	4.62897	0.660547	-2.97826	-0.471879	-2.12618	-5.72628	-1.0712	-1.19321	RJECHNNFRHZQKU-RMUVNZEASA-N
Cholesterylester C18:2	Complex lipids, fatty acids and related	Cholesterylesters	MxP® Broad Profiling	CAS-604-33-1	1.211	1.0347	0.9201	1.0104	0.9945	0.9016	0.9874	0.9881	0.000290883	0.511282	0.0901971	0.842583	0.887475	0.0152863	0.709837	0.726337	0.00132444	0.643614	0.177084	0.922687	0.926438	0.0376007	0.875676	0.998895	3.69035	0.658056	-1.70285	0.198857	-0.141686	-2.44722	-0.378373	-0.355841	NAACPBBQTFFYQB-LJAITQKLSA-N
Cholesterylester C20:4	Complex lipids, fatty acids and related	Cholesterylesters	MxP® Broad Profiling	CAS-604-34-2	1.2735	1.0784	1.0911	1.2694	0.919	0.7756	0.9652	0.9765	0.00114495	0.293936	0.185139	0.000775158	0.116191	2.42278e-05	0.412736	0.586223	0.00455825	0.455814	0.304768	0.00377009	0.207207	0.000115217	0.838094	0.998895	3.30686	1.05269	1.33033	3.42153	-1.57879	-4.33815	-0.83969	-0.554852	IMXSFYNMSOULQS-BEDFLICRSA-N
DAG (C18:1,C18:2)	Complex lipids, fatty acids and related	Diacylglycerols	MxP® Broad Profiling	Not Found	0.5968	0.7085	1.0886	1.0786	1.0302	1.0777	1.1477	1.0443	1.52263e-07	0.00035129	0.343013	0.425613	0.673484	0.334579	0.10443	0.596461	1.62921e-06	0.0017899	0.497743	0.607208	0.770431	0.493793	0.743271	0.998895	-5.44933	-3.63868	0.950556	0.798403	0.422011	0.967339	1.71545	0.539615	BLZVZPYMHLXLHG-JOBMVARSSA-N
14-Methylhexadecanoic acid	Complex lipids, fatty acids and related	Fatty acids, branched	MxP® Broad Profiling	CAS-5918-29-6, CAS-5746-59-8	0.772	0.9453	0.8364	0.8612	1.2535	1.3252	1.1008	0.956	5.19934e-05	0.369612	0.00276749	0.0178213	2.54986e-06	1.10017e-07	0.304422	0.626033	0.00027138	0.520375	0.0128749	0.0544824	4.96064e-05	8.40848e-07	0.77074	0.998895	-4.1389	-0.899291	-3.03129	-2.38967	4.84803	5.51573	1.05899	-0.496309	FXUKWLSZZHVEJD-UHFFFAOYNA-N
Erucic acid (C22:cis[13]1)	Complex lipids, fatty acids and related	Fatty acids, mono-unsaturated	MxP® Broad Profiling	CAS-112-86-7	0.9594	0.9887	1.178	1.0746	0.9577	1.0168	1.0702	1.0163	0.586303	0.881009	0.0235074	0.345408	0.446556	0.788523	0.0229798	0.557908	0.742419	0.918207	0.0636784	0.535632	0.586211	0.865354	0.613201	0.998895	-0.545112	-0.149888	2.28312	0.945838	-0.762721	0.2686	2.49932	0.597717	DPUOLQHDNGRHBS-KTKRTIGZSA-N
Nervonic acid (C24:cis[15]1)	Complex lipids, fatty acids and related	Fatty acids, mono-unsaturated	MxP® Broad Profiling	CAS-506-37-6	1.0631	1.1501	0.9979	0.9538	1.0467	1.0473	1.0269	1.01	0.0053359	9.26656e-10	0.916526	0.0305307	0.00532133	0.00985917	0.637513	0.859876	0.0167924	1.79852e-08	0.970054	0.0806612	0.0186683	0.02573	0.872791	0.998895	2.81781	6.43839	-0.104948	-2.17908	2.81873	2.60644	0.479759	0.179229	GWHCXVQVJPWHRF-KTKRTIGZSA-N
Oleic acid (C18:cis[9]1)	Complex lipids, fatty acids and related	Fatty acids, mono-unsaturated	MxP® Broad Profiling	CAS-112-80-1	0.6503	0.9331	0.914	0.7792	1.1493	1.4028	1.081	0.9888	2.34634e-10	0.280347	0.139835	0.000142883	0.00423965	9.70703e-10	0.388519	0.899688	7.17309e-09	0.437961	0.24329	0.000899321	0.0157761	1.29832e-08	0.835696	0.998895	-6.69442	-1.08261	-1.48258	-3.88151	2.8945	6.435	0.88497	-0.127953	ZQPPMHVWECSIRJ-KTKRTIGZSA-N
Palmitoleic acid (C16:cis[9]1)	Complex lipids, fatty acids and related	Fatty acids, mono-unsaturated	MxP® Broad Profiling	CAS-373-49-9	0.7941	0.999	0.873	0.815	1.1531	1.226	1.0126	0.9821	0.000304594	0.986714	0.0226097	0.00130322	0.00262118	9.70434e-05	0.875312	0.820422	0.00135798	0.986714	0.0620318	0.00569162	0.0114476	0.000407202	0.943635	0.998895	-3.67778	-0.0166744	-2.29832	-3.26288	3.04844	3.98074	0.159297	-0.230543	SECPZKHBENQXJG-FPLPWBNLSA-N
Arachidonic acid (C20:cis[5,8,11,14]4)	Complex lipids, fatty acids and related	Fatty acids, poly-unsaturated	MxP® Broad Profiling	CAS-506-32-1 , CAS-6610-25-9	1.0161	1.0566	0.9396	0.8963	1.0609	1.0991	1.0389	0.9454	0.418962	0.00570356	0.000957377	9.09183e-08	8.15707e-05	1.85282e-08	0.543838	0.375401	0.622624	0.0190713	0.00499704	1.49666e-06	0.000831245	1.80229e-07	0.857959	0.998895	0.809949	2.79546	-3.35416	-5.55443	4.02523	5.87066	0.619443	-0.910281	YZXBAPSDXZZRGB-DOFZRALJSA-N
conjugated Linoleic acid (C18:trans[9,11]2) (additional: conjugated Linoleic acid (C18:cis[9]trans[11]2))	Complex lipids, fatty acids and related	Fatty acids, poly-unsaturated	MxP® Broad Profiling	CAS-1839-11-8	0.8251	1.0108	0.9035	0.9325	1.1805	1.2478	1.06	0.9526	0.000260238	0.836112	0.0384461	0.177834	2.60493e-05	3.98629e-07	0.490593	0.564934	0.00122719	0.888566	0.0904116	0.328073	0.000348409	2.66583e-06	0.840637	0.998895	-3.72057	0.207147	-2.08426	-1.35236	4.30897	5.24938	0.704611	-0.586977	JBYXPOFIGCOSSB-XBLVEGMJSA-N
dihomo-gamma-Linolenic acid (C20:cis[8,11,14]3)	Complex lipids, fatty acids and related	Fatty acids, poly-unsaturated	MxP® Broad Profiling	CAS-1783-84-2	0.9793	0.9817	0.8462	0.7939	1.0794	1.119	1.0467	1.0349	0.418479	0.47623	8.74253e-11	2.9815e-16	0.00010125	2.64888e-07	0.592571	0.687091	0.622624	0.617656	1.8709e-09	1.9273e-14	0.00088445	1.88953e-06	0.872791	0.998895	-0.810792	-0.713765	-6.86514	-8.94431	3.96981	5.33492	0.545389	0.409772	HOBAELRKJCKHQD-QNEBEIHSSA-N
Docosahexaenoic acid (C22:cis[4,7,10,13,16,19]6)	Complex lipids, fatty acids and related	Fatty acids, poly-unsaturated	MxP® Broad Profiling	CAS-6217-54-5	0.9975	1.0057	0.8988	0.8833	1.0902	1.1025	1.0842	0.9891	0.928044	0.83874	8.13052e-05	1.69442e-05	5.53843e-05	3.29281e-05	0.413974	0.911176	0.945721	0.888566	0.000511745	0.000149217	0.000658457	0.000149928	0.838094	0.998895	-0.0904232	0.203779	-4.02606	-4.41233	4.1231	4.25187	0.837422	-0.113228	MBMBGCFOFBJSGT-KUBAVDMBSA-N
Docosapentaenoic acid (C22:cis[4,7,10,13,16]5)	Complex lipids, fatty acids and related	Fatty acids, poly-unsaturated	MxP® Broad Profiling	CAS-25448-00-4	0.9272	1.0171	0.7534	0.7277	1.1787	1.231	1.0227	0.9335	0.0931811	0.705378	2.11928e-10	2.28282e-11	1.77715e-06	4.7358e-08	0.817732	0.481887	0.19606	0.798682	3.48866e-09	6.10654e-10	3.8031e-05	4.22275e-07	0.916203	0.998895	-1.68715	0.378628	-6.70695	-7.10116	4.92791	5.6855	0.234062	-0.719035	AVKOENOBFIYBSA-WMPRHZDHSA-N
Docosapentaenoic acid (C22:cis[7,10,13,16,19]5)	Complex lipids, fatty acids and related	Fatty acids, poly-unsaturated	MxP® Broad Profiling	Not found	0.9396	0.994	0.893	0.8571	1.1209	1.1893	1.0542	1.0168	0.147113	0.888172	0.00555979	0.000398557	0.00043739	1.52711e-06	0.441695	0.806928	0.283622	0.918207	0.0228807	0.00213228	0.0030194	8.83246e-06	0.840637	0.998895	-1.45563	-0.140803	-2.80404	-3.6038	3.57795	4.96118	0.787738	0.248233	YUFFSWGQGVEMMI-JLNKQSITSA-N
Eicosapentaenoic acid (C20:cis[5,8,11,14,17]5)	Complex lipids, fatty acids and related	Fatty acids, poly-unsaturated	MxP® Broad Profiling	CAS-10417-94-4, CAS-25377-48-4	0.9083	0.9133	0.7937	0.7599	1.0686	1.1313	1.1417	1.0542	0.0410694	0.0540378	4.21539e-07	1.88833e-08	0.0586317	0.00146468	0.232834	0.628598	0.101021	0.124345	4.51046e-06	3.36752e-07	0.12174	0.00460943	0.743271	0.998895	-2.05654	-1.9383	-5.23761	-5.86695	1.90216	3.2278	1.23719	0.492598	JAZBEHYOTPTENJ-JLNKQSITSA-N
gamma-Linolenic acid (C18:cis[6,9,12]3)	Complex lipids, fatty acids and related	Fatty acids, poly-unsaturated	MxP® Broad Profiling	CAS-506-26-3	0.8548	0.8735	0.6817	0.664	1.1202	1.1466	1.0723	0.9735	0.00212897	0.00790478	7.46655e-14	1.29443e-13	0.00284969	0.00105563	0.532074	0.808726	0.00772202	0.0245163	2.01531e-12	3.95725e-12	0.0120413	0.00342279	0.857959	0.998895	-3.11366	-2.6841	-8.06731	-7.9772	3.02222	3.32571	0.637843	-0.245871	VZCCETWTMQHEPK-QNEBEIHSSA-N
Linoleic acid (C18:cis[9,12]2)	Complex lipids, fatty acids and related	Fatty acids, poly-unsaturated	MxP® Broad Profiling	CAS-60-33-3	0.8691	1.0404	0.9372	0.861	1.0879	1.2201	1.0353	0.9918	2.86309e-05	0.228232	0.0366986	8.57955e-06	0.000676124	3.08446e-12	0.66172	0.917468	0.000161237	0.38458	0.0877578	8.74297e-05	0.00380765	6.00068e-11	0.872791	0.998895	-4.28601	1.20874	-2.10364	-4.57235	3.45488	7.44521	0.445301	-0.105174	OYHQOLUKZRVURQ-HZJYTTRNSA-N
Linolenic acid (C18:cis[9,12,15]3)	Complex lipids, fatty acids and related	Fatty acids, poly-unsaturated	MxP® Broad Profiling	CAS-463-40-1	0.5911	0.9534	0.9443	0.7521	1.174	1.6113	1.1017	0.998	5.14969e-09	0.579008	0.479845	0.00109691	0.0131023	1.27689e-10	0.435425	0.986778	9.18361e-08	0.696111	0.658527	0.00499445	0.0364949	2.27713e-09	0.840637	0.998895	-6.11737	-0.555771	-0.70792	-3.31412	2.50405	6.79772	0.798801	-0.0168176	DTOSIQBPPRVQHS-PDBXOOCHSA-N
Behenic acid (C22:0)	Complex lipids, fatty acids and related	Fatty acids, saturated	MxP® Broad Profiling	CAS-112-85-6	1.0146	1.0808	1.0395	0.9853	1.0455	1.0698	1.0455	1.0097	0.476457	0.000171514	0.043915	0.467411	0.00363774	6.72406e-05	0.39017	0.851228	0.657819	0.000965897	0.100509	0.645329	0.0141541	0.00028779	0.835696	0.998895	0.713397	3.83216	2.02812	-0.728131	2.94382	4.07428	0.881824	0.19043	UKMSUNONTOPOIO-UHFFFAOYSA-N
Eicosanoic acid (C20:0)	Complex lipids, fatty acids and related	Fatty acids, saturated	MxP® Broad Profiling	CAS-506-30-9	0.8979	1.0787	1.0037	0.9377	1.1227	1.2283	1.0445	1.0023	0.00597261	0.0518528	0.91893	0.0982421	8.7374e-05	6.55523e-10	0.431807	0.966133	0.0185238	0.120614	0.970054	0.21674	0.000845698	9.35212e-09	0.840637	0.998895	-2.77992	1.9564	0.101914	-1.66143	4.00767	6.50199	0.805228	0.0430881	VKOBVWXKNCXXDE-UHFFFAOYSA-N
Heptadecanoic acid (C17:0)	Complex lipids, fatty acids and related	Fatty acids, saturated	MxP® Broad Profiling	CAS-506-12-7	0.823	0.95	0.9173	0.8969	1.1547	1.2692	1.0741	0.9807	5.17188e-05	0.276879	0.0530827	0.0217672	6.01382e-05	3.23669e-09	0.242437	0.745222	0.00027138	0.437961	0.11833	0.064697	0.000677346	3.84806e-08	0.743271	0.998895	-4.14023	-1.09042	-1.94614	-2.31307	4.10243	6.2053	1.21107	-0.330282	KEMQGTRYUADPNZ-UHFFFAOYSA-N
Isopalmitic acid (C16:0)	Complex lipids, fatty acids and related	Fatty acids, saturated	MxP® Broad Profiling	CAS 4669-02-7	0.8762	0.9901	0.8714	0.9109	1.2576	1.2971	1.0693	0.9318	0.0332075	0.872021	0.0187547	0.131306	1.3297e-06	5.75386e-07	0.475351	0.452191	0.0837717	0.914767	0.057586	0.265089	3.16173e-05	3.51807e-06	0.840637	0.998895	-2.14486	-0.161305	-2.37029	-1.51537	4.99142	5.17174	0.729965	-0.769441	ZONJATNKKGGVSU-UHFFFAOYSA-N
Lauric acid (C12:0)	Complex lipids, fatty acids and related	Fatty acids, saturated	MxP® Broad Profiling	CAS-143-07-7, CAS- 4669-02-7	0.4873	0.9645	0.7478	0.5634	2.2266	2.9498	1.1719	0.9676	7.33305e-05	0.838004	0.088946	0.00143281	6.24022e-09	3.03393e-12	0.327609	0.836863	0.000365084	0.888566	0.176245	0.00613244	4.45136e-07	6.00068e-11	0.787734	0.998895	-4.05325	-0.204725	-1.70965	-3.23492	6.0837	7.45321	1.00795	-0.20909	POULHZVOKOAJMA-UHFFFAOYSA-N
Lignoceric acid (C24:0)	Complex lipids, fatty acids and related	Fatty acids, saturated	MxP® Broad Profiling	CAS-557-59-5	1.0361	1.0737	0.995	0.9483	1.0499	1.0594	1.0059	0.995	0.102651	0.0011909	0.804914	0.0150036	0.00286965	0.00128557	0.913004	0.925533	0.211224	0.00520109	0.916	0.0472171	0.0120413	0.00410614	0.944254	0.998895	1.63988	3.28975	-0.247331	-2.45416	3.01981	3.26696	0.110888	-0.0948632	QZZGJDVWLFXDLK-UHFFFAOYSA-N
Myristic acid (C14:0)	Complex lipids, fatty acids and related	Fatty acids, saturated	MxP® Broad Profiling	CAS-544-63-8	0.5982	0.9325	0.7887	0.7798	1.5741	1.7742	1.1162	1.0163	6.7928e-06	0.529875	0.0245368	0.0262909	1.31257e-07	1.73713e-09	0.38986	0.89822	4.63097e-05	0.66306	0.0648256	0.0730683	4.68151e-06	2.18674e-08	0.835696	0.998895	-4.62633	-0.629327	-2.2663	-2.23901	5.47973	6.32194	0.882414	0.129836	TUNFSRHWOTWDNC-UHFFFAOYSA-N
Palmitic acid (C16:0)	Complex lipids, fatty acids and related	Fatty acids, saturated	MxP® Broad Profiling	CAS-57-10-3	0.7511	0.9632	0.8709	0.7975	1.2407	1.3941	1.0628	0.9842	3.62614e-06	0.532927	0.0154665	0.000215458	2.86303e-06	1.40135e-10	0.472898	0.849622	2.67584e-05	0.66306	0.0494005	0.00131737	5.10573e-05	2.30683e-09	0.840637	0.998895	-4.76921	-0.624662	-2.44286	-3.77142	4.8222	6.78111	0.734091	-0.192512	IPCSVZSSVZVIGE-UHFFFAOYSA-N
Stearic acid (C18:0)	Complex lipids, fatty acids and related	Fatty acids, saturated	MxP® Broad Profiling	CAS-57-11-4	0.8057	0.956	0.8885	0.8112	1.1581	1.3566	1.0388	0.9657	2.20168e-05	0.366432	0.0123976	3.90104e-05	0.000103324	2.01148e-12	0.572961	0.604964	0.000130878	0.520375	0.0427917	0.000290237	0.00088445	4.78284e-11	0.869754	0.998895	-4.3496	-0.905294	-2.5242	-4.21022	3.96459	7.5176	0.574792	-0.527057	QIQXTHQIDYTFRH-UHFFFAOYSA-N
Tricosanoic acid (C23:0)	Complex lipids, fatty acids and related	Fatty acids, saturated	MxP® Broad Profiling	CAS-2433-96-7	1.0311	1.1003	0.9594	0.9105	1.0555	1.0789	1.0091	1.0056	0.262675	0.000557092	0.107952	0.000706658	0.00849812	0.000773507	0.893009	0.934538	0.433806	0.00272538	0.199154	0.00351685	0.0278212	0.00262747	0.943635	0.998895	1.12335	3.51	-1.61492	-3.44222	2.65875	3.41619	0.136527	0.0833619	XEZVDURJDFGERA-UHFFFAOYSA-N
Glycerol, lipid fraction	Complex lipids, fatty acids and related	Fatty alcohols	MxP® Broad Profiling	not applicable	0.4092	0.7571	0.8141	0.7127	1.5278	2.0416	1.2374	1.0436	1.96868e-14	0.0106461	0.0446183	0.00196136	3.61474e-07	5.96119e-14	0.131826	0.754694	2.10649e-12	0.0312091	0.100509	0.00777281	9.66942e-06	1.82242e-12	0.743271	0.998895	-8.28025	-2.5791	-2.02134	-3.13879	5.26995	8.10078	1.58309	0.31755	not applicable
Galactose, lipid fraction	Complex lipids, fatty acids and related	Glycolipids	MxP® Broad Profiling	not applicable	0.9912	0.9516	0.8973	0.864	1.0555	1.1274	1.0058	0.9652	0.717659	0.0440446	5.10872e-06	1.13691e-08	0.00346531	9.69001e-09	0.882273	0.367913	0.81691	0.104728	3.90452e-05	2.2118e-07	0.0137329	1.0914e-07	0.943635	0.998895	-0.362117	-2.02687	-4.69157	-5.96554	2.9595	5.99637	0.150331	-0.924995	not applicable
Glucose, lipid fraction	Complex lipids, fatty acids and related	Glycolipids	MxP® Broad Profiling	not applicable	1.0974	1.0282	0.8383	0.7904	1.0075	1.0259	0.9826	0.9724	0.220343	0.714342	0.0141279	0.00213416	0.895068	0.680782	0.695182	0.533432	0.383362	0.803938	0.0465134	0.00830383	0.929828	0.809374	0.875676	0.998895	1.2296	0.366569	-2.47651	-3.11291	0.132068	0.41202	-0.398556	-0.635708	not applicable
myo-Inositol, lipid fraction	Complex lipids, fatty acids and related	Glycolipids	MxP® Broad Profiling	not applicable	0.9373	0.9214	0.7596	0.7427	1.1474	1.291	0.9894	0.9544	0.0658946	0.020431	1.42111e-14	5.02436e-15	3.5935e-07	3.16006e-16	0.849828	0.410017	0.154369	0.0539781	5.06861e-13	2.15043e-13	9.66942e-06	1.69063e-14	0.934801	0.998895	-1.84959	-2.33753	-8.33271	-8.4991	5.27118	8.93524	-0.192246	-0.844686	not applicable
Glycerol, polar fraction	Complex lipids, fatty acids and related	Lipid precursors	MxP® Broad Profiling	not applicable	1.3799	1.3982	1.3443	1.4098	0.8948	0.9752	0.8978	0.8808	0.00227104	0.0015033	0.00305561	0.00115359	0.156702	0.767683	0.142434	0.0873657	0.00796727	0.00630797	0.0139128	0.0051431	0.255986	0.853843	0.743271	0.998895	3.0938	3.22042	3.00023	3.29972	-1.42182	-0.295826	-1.53808	-1.81401	not applicable
Lysophosphatidylcholine (C16:0)	Complex lipids, fatty acids and related	Lysophosphatidylcholines	MxP® Broad Profiling	CAS-17364-16-8	0.9552	0.7894	0.8759	0.955	1.0357	0.9631	1.1385	1.0215	0.459791	0.000193222	0.0243339	0.457962	0.456456	0.464446	0.00052823	0.49505	0.654413	0.00106025	0.0648256	0.636388	0.586211	0.625104	0.113041	0.998895	-0.740707	-3.80248	-2.27004	-0.743733	0.74623	-0.733033	4.26033	0.697286	ASWBNKHCZGQVJV-HSZRJFAPSA-N
Lysophosphatidylcholine (C17:0)	Complex lipids, fatty acids and related	Lysophosphatidylcholines	MxP® Broad Profiling	Not Found	0.8869	0.9151	0.9437	0.9167	1.0332	1.0659	1.0006	0.983	0.0397586	0.127718	0.290137	0.135246	0.451106	0.179251	0.989803	0.717793	0.0989342	0.24623	0.445367	0.270492	0.586211	0.306878	0.996439	0.998895	-2.07019	-1.52971	-1.06072	-1.49998	0.755098	1.34793	0.0129698	-0.367483	SRRQPVVYXBTRQK-XMMPIXPASA-N
Lysophosphatidylcholine (C18:0)	Complex lipids, fatty acids and related	Lysophosphatidylcholines	MxP® Broad Profiling	CAS-19420-57-6	0.9644	0.9589	0.9625	0.901	0.9989	1.0668	1.0324	0.9966	0.397401	0.327546	0.344233	0.0156223	0.973155	0.065496	0.214032	0.891756	0.604979	0.492248	0.497743	0.0484517	0.977724	0.138774	0.743271	0.998895	-0.848147	-0.981547	-0.948149	-2.43913	-0.0336952	1.85234	1.29086	-0.138136	IHNKQIMGVNPMTC-RUZDIDTESA-N
Lysophosphatidylcholine (C18:1)	Complex lipids, fatty acids and related	Lysophosphatidylcholines	MxP® Broad Profiling	CAS-19420-56-5	0.9636	0.9239	1.1352	1.0343	0.951	1.0117	0.9729	0.984	0.433674	0.0951331	0.00485999	0.475524	0.155099	0.763479	0.310864	0.547386	0.629239	0.201569	0.0208007	0.652322	0.255867	0.853843	0.77074	0.998895	-0.784551	-1.6771	2.84893	0.71491	-1.42731	0.301338	-1.04454	-0.613937	PZRFVAHZNWPPAC-VBKSFVIKSA-N
Lysophosphatidylcholine (C18:2)	Complex lipids, fatty acids and related	Lysophosphatidylcholines	MxP® Broad Profiling	Not Found	0.97	1.04	1.1511	1.0887	0.9427	1.0543	0.9769	0.9763	0.638851	0.546087	0.0224268	0.191627	0.223625	0.319152	0.618889	0.610036	0.785713	0.67267	0.0620318	0.344607	0.344286	0.474295	0.872791	0.998895	-0.470045	0.604696	2.30148	1.31035	-1.22085	0.998766	-0.506678	-0.519608	SPJFYYJXNPEZDW-FTJOPAKQSA-N
Lysophosphatidylcholine (C20:4)	Complex lipids, fatty acids and related	Lysophosphatidylcholines	MxP® Broad Profiling	Not Found	1.0307	1.1387	1.0937	1.0243	0.936	1.0256	0.9678	0.9434	0.579771	0.0180313	0.0827137	0.65974	0.105003	0.570509	0.49458	0.230698	0.742419	0.0488444	0.166377	0.816095	0.192057	0.718336	0.840637	0.998895	0.554653	2.38523	1.74417	0.44095	-1.62868	0.568269	-0.698056	-1.24311	LAXQYRRMGGEGOH-JXRLJXCWSA-N
Lysophosphatidylethanolamine (C22:5)	Complex lipids, fatty acids and related	Lysophosphatidylethanolamines	MxP® Broad Profiling	Not Found	1.0336	1.049	1.1139	1.1812	1.0404	1.084	0.9984	0.9905	0.569479	0.403933	0.0423857	0.00360857	0.35927	0.0903389	0.960698	0.752609	0.734148	0.554114	0.0985928	0.0126596	0.512559	0.179005	0.977605	0.998895	0.569878	0.836611	2.04441	2.94969	0.919132	1.70286	-0.050009	-0.320348	OSRWIBSZJTWIKA-SCFYABBUSA-N
Phosphatidylcholine (C16:0,C16:0)	Complex lipids, fatty acids and related	Phosphatidylcholines	MxP® Broad Profiling	CAS-63-89-8	1.0392	1.0288	1.0292	1.0092	1.056	1.0628	1.0147	0.9956	0.414351	0.546937	0.516445	0.845077	0.121434	0.114119	0.642909	0.88788	0.622624	0.67267	0.703944	0.922687	0.214767	0.216118	0.872791	0.998895	0.818017	0.603415	0.650025	0.195665	1.5556	1.5871	0.472029	-0.143117	KILNVBDSWZSGLL-KXQOOQHDSA-N
Phosphatidylcholine (C16:0,C18:2)	Complex lipids, fatty acids and related	Phosphatidylcholines	MxP® Broad Profiling	Not Found	0.9962	0.9748	1.0009	1.0013	1.0149	1.0065	1.0113	1.0109	0.880698	0.321369	0.970425	0.958267	0.438804	0.757853	0.261374	0.276772	0.920959	0.487751	0.974981	0.981192	0.586211	0.853582	0.743271	0.998895	-0.150283	-0.99419	0.0371235	0.0523966	0.775813	0.308737	1.16179	1.12367	FWMYJLDHIVCJCT-ZTIMHPMXSA-N
Phosphatidylcholine (C16:0,C20:4) (additional: Phosphatidylcholine (C18:2,C18:2))	Complex lipids, fatty acids and related	Phosphatidylcholines	MxP® Broad Profiling	Not Found	1.0129	0.898	1.0328	1.0406	1.0089	0.9889	0.9873	1	0.708185	0.00184128	0.31693	0.244465	0.726654	0.688496	0.232929	0.998895	0.814794	0.00729694	0.474287	0.416959	0.814157	0.814023	0.743271	0.998895	0.374845	-3.15821	1.00338	1.16744	0.350086	-0.401497	-1.23693	0.00140571	PUDHBQQGURLBGJ-IVFHWKNFSA-N
Phosphatidylcholine (C16:0,C20:5)	Complex lipids, fatty acids and related	Phosphatidylcholines	MxP® Broad Profiling	Not Found	0.943	0.8959	0.8515	0.8397	1.0051	1.0642	1.0738	1.0092	0.13985	0.00596908	2.5919e-05	1.66953e-05	0.863088	0.0555438	0.146162	0.846881	0.274568	0.0196001	0.000184889	0.000149217	0.916115	0.120064	0.743271	0.998895	-1.48242	-2.78012	-4.31018	-4.41585	0.172674	1.92618	1.52293	0.196069	SUZYROYNFNQALJ-MHEIZRSESA-N
Phosphatidylcholine (C16:1,C18:2)	Complex lipids, fatty acids and related	Phosphatidylcholines	MxP® Broad Profiling	Not Found	0.9502	0.9324	0.9856	0.973	1.0487	1.1149	1.0522	1.018	0.512584	0.369607	0.843375	0.725068	0.41327	0.0887485	0.265689	0.692077	0.677117	0.520375	0.930321	0.868364	0.578038	0.177497	0.743271	0.998895	-0.656027	-0.8993	-0.197843	-0.352203	0.819917	1.71063	1.15094	0.402853	QJWDAOSZZYVBJZ-KXESGEQTSA-N
Phosphatidylcholine (C18:0,C18:1)	Complex lipids, fatty acids and related	Phosphatidylcholines	MxP® Broad Profiling	Not Found	0.9715	0.8462	0.9655	0.9613	1.0217	1.0298	1.0065	0.9992	0.473863	5.17363e-05	0.357463	0.329785	0.476576	0.373892	0.828596	0.978757	0.657819	0.000335502	0.513404	0.518927	0.603475	0.536999	0.919316	0.998895	-0.717606	-4.14014	-0.922405	-0.977001	0.713205	0.891264	0.219864	-0.027022	NMJCSTNQFYPVOR-VHONOUADSA-N
Phosphatidylcholine (C18:0,C18:2)	Complex lipids, fatty acids and related	Phosphatidylcholines	MxP® Broad Profiling	Not Found	0.9947	0.96	1.0147	0.9991	1.0137	1.0201	1.0106	1.0156	0.846871	0.1404	0.575713	0.973866	0.510009	0.378246	0.159804	0.0451858	0.897181	0.265891	0.755843	0.983054	0.630878	0.53963	0.743271	0.998895	-0.19337	-1.48036	0.560607	-0.0328018	0.660043	0.883155	1.47009	2.16181	DZPKSVTWWIZUMS-FPUNCOTOSA-N
Phosphatidylcholine (C18:0,C20:3) (additional: Phosphatidylcholine (C20:1,C18:2), Phosphatidylcholine (C20:2,C18:1))	Complex lipids, fatty acids and related	Phosphatidylcholines	MxP® Broad Profiling	Not Found	1.0034	0.8523	0.9596	0.8734	1.0056	1.0509	1.1302	1.0218	0.963448	0.0343499	0.560726	0.0724903	0.920985	0.418451	0.00783738	0.603022	0.977146	0.084493	0.744715	0.165031	0.938527	0.577733	0.379886	0.998895	0.045887	-2.13098	-0.582768	-1.80586	0.0993223	0.81084	3.01282	0.529917	UTVPIFAQLMVRBR-DXLHFBPTSA-N
Phosphatidylcholine (C18:0,C20:4)	Complex lipids, fatty acids and related	Phosphatidylcholines	MxP® Broad Profiling	Not Found	1.0075	0.888	0.9883	0.9473	0.9996	1.0498	1.0524	1.009	0.88653	0.0249573	0.812036	0.303865	0.99222	0.258551	0.066059	0.733417	0.920959	0.0643477	0.916	0.488926	0.99222	0.403868	0.686555	0.998895	0.142884	-2.25961	-0.238124	-1.03091	-0.00976385	1.13315	1.96431	0.346231	DNYKSJQVBCVGOF-LCKGXUDJSA-N
Phosphatidylcholine (C18:0,C22:6)	Complex lipids, fatty acids and related	Phosphatidylcholines	MxP® Broad Profiling	Not Found	1.0699	0.8945	0.9298	0.9716	1.0061	0.9726	1.1203	1.007	0.324802	0.104758	0.260744	0.674138	0.904573	0.619121	0.0742492	0.907745	0.518714	0.21556	0.410838	0.824375	0.931676	0.752795	0.686555	0.998895	0.987143	-1.62984	-1.12793	-0.421113	0.120043	-0.497896	1.90204	0.117624	AHWXJDWBIIDPKS-TZUVPVEASA-N
Phosphatidylcholine (C18:1,C18:2) (additional: Phosphatidylcholine (C16:0,C20:3))	Complex lipids, fatty acids and related	Phosphatidylcholines	MxP® Broad Profiling	Not Found	0.917	0.9688	1.0142	1.0202	1.0577	1.0627	1.0158	1.0166	0.155511	0.602544	0.806508	0.742317	0.21733	0.22167	0.327264	0.30526	0.294507	0.713652	0.916	0.880155	0.337019	0.360507	0.787734	0.998895	-1.42588	-0.5216	0.245268	0.329257	1.23768	1.22604	1.00869	1.05709	RTAZWRZKFSTMOY-NMSVECGZSA-N
Phosphatidylcholine No 02	Complex lipids, fatty acids and related	Phosphatidylcholines	MxP® Broad Profiling	Not Found	0.9902	0.9004	0.9559	0.9168	0.9714	0.97	1.0382	1.0181	0.838743	0.0303859	0.321425	0.0723726	0.419833	0.438834	0.361092	0.658509	0.89299	0.0756114	0.477674	0.165031	0.580668	0.60199	0.822061	0.998895	-0.203775	-2.181	-0.994073	-1.80661	-0.808431	-0.775762	0.938579	0.44984	not found
Glycerol phosphate, lipid fraction	Complex lipids, fatty acids and related	Phospholipid metabolites	MxP® Broad Profiling	not applicable	0.9635	1.0923	0.9094	0.8455	1.1632	1.2574	1.0053	0.9536	0.607889	0.223508	0.164967	0.0212792	0.00551691	0.000142146	0.94458	0.530316	0.76075	0.381347	0.274924	0.0641372	0.0190422	0.000573949	0.967178	0.998895	-0.513926	1.22116	-1.39382	-2.32185	2.80664	3.88163	0.0705488	-0.640612	not applicable
myo-Inositol-2-phosphate, lipid fraction (myo-Inositolphospholipids)	Complex lipids, fatty acids and related	Phospholipid metabolites	MxP® Broad Profiling	not applicable	1.0576	0.9019	0.6719	0.7096	1.1708	1.2985	0.9995	0.9323	0.508327	0.223564	1.33626e-06	7.15594e-05	0.0131314	0.000204719	0.994709	0.383592	0.677117	0.381347	1.29981e-05	0.000510457	0.0364949	0.000796545	0.996439	0.998895	0.662672	-1.22101	-4.99035	-4.05852	2.50324	3.7851	-0.00673007	-0.894407	not applicable
Phosphate, lipid fraction	Complex lipids, fatty acids and related	Phospholipid metabolites	MxP® Broad Profiling	not applicable	0.9841	1.0186	0.944	0.8979	1.0474	1.0956	1.0124	0.9758	0.492909	0.430978	0.00965801	7.51198e-06	0.00858036	3.48195e-06	0.743668	0.516731	0.667892	0.581897	0.0356347	8.03782e-05	0.0278212	1.77413e-05	0.884139	0.998895	-0.686991	0.789167	-2.61375	-4.60312	2.65538	4.77834	0.332376	-0.662183	not applicable
Choline plasmalogen (C18,C20:4)	Complex lipids, fatty acids and related	Plasmalogens	MxP® Broad Profiling	CAS-97802-56-7	0.9914	0.9232	0.9633	0.9659	1.0072	0.9992	1.0259	0.979	0.878143	0.155013	0.480047	0.536766	0.863221	0.985388	0.550929	0.619913	0.920959	0.285971	0.658527	0.717924	0.916115	0.989709	0.860576	0.998895	-0.153526	-1.42761	-0.707593	-0.618812	0.172504	-0.0183377	0.608455	-0.505188	FHHVIBPVBBRLOR-IYACIECVSA-N
1-Hydroxy-2-amino-(cis,trans)-3,5-octadecadiene (from sphingolipids)	Complex lipids, fatty acids and related	Sphingolipids	MxP® Broad Profiling	Not Found	1.0805	1.1444	0.9583	0.9288	1.0497	1.0438	1.0229	0.951	0.00225819	2.02648e-07	0.072302	0.00353183	0.00997964	0.0372313	0.77257	0.523015	0.00796727	2.55098e-06	0.153194	0.0125969	0.0318753	0.0821391	0.898772	0.998895	3.09513	5.39047	-1.80706	-2.95337	2.60213	2.09765	0.293664	-0.652166	Not Found
3-O-Methylsphingosine (d18:1) (additional: Sphingolipids, erythro-Sphingosine (d18:1), threo-Sphingosine (d18:1))	Complex lipids, fatty acids and related	Sphingolipids	MxP® Broad Profiling	Not Found	1.1138	1.1661	0.9528	0.936	1.0423	1.0526	0.9635	0.9882	0.0031921	3.23209e-05	0.157068	0.0686591	0.125409	0.0836056	0.660031	0.887872	0.010843	0.000231436	0.271069	0.159707	0.219979	0.168789	0.872791	0.998895	2.98587	4.25643	-1.4205	-1.83084	1.5391	1.73909	-0.447688	-0.143127	not found
5-O-Methylsphingosine (d16:1)	Complex lipids, fatty acids and related	Sphingolipids	MxP® Broad Profiling	Not Found	1.0489	1.0996	0.9265	0.9186	1.0571	1.048	1.0804	1.0081	0.164603	0.00604488	0.0188365	0.0138594	0.0306332	0.0947626	0.387424	0.92746	0.306304	0.0196001	0.057586	0.0442675	0.0720385	0.186048	0.835696	0.998895	1.39503	2.77585	-2.36863	-2.48346	2.17772	1.679	0.88706	0.0924001	not found
5-O-Methylsphingosine (d18:1) (additional: Sphingolipids, erythro-Sphingosine (d18:1), threo-Sphingosine (d18:1))	Complex lipids, fatty acids and related	Sphingolipids	MxP® Broad Profiling	Not Found	1.0745	1.1251	1.0204	0.9575	1.0331	1.0495	0.9887	0.9862	0.00839133	2.00245e-05	0.427392	0.109003	0.106836	0.0292592	0.860614	0.83107	0.0249409	0.000153044	0.601723	0.229416	0.193753	0.0652237	0.93965	0.998895	2.66316	4.3724	0.795333	-1.61009	1.6201	2.19625	-0.178276	-0.216636	not found
erythro-Dihydrosphingosine (d18:0)	Complex lipids, fatty acids and related	Sphingolipids	MxP® Broad Profiling	CAS-764-22-7 , CAS-15639-50-6	1.048	1.1827	1.0771	1.0072	1.0192	1.0714	1.1332	0.9643	0.162263	1.16651e-06	0.0195033	0.831427	0.445785	0.0123039	0.174003	0.685524	0.304599	1.38686e-05	0.0579682	0.921893	0.586211	0.0313456	0.743271	0.998895	1.40284	5.01991	2.35536	0.213159	0.764018	2.52696	1.4189	-0.41195	OTKJDMGTUTTYMP-ZWKOTPCHSA-N
erythro-Sphingosine (d16:0)	Complex lipids, fatty acids and related	Sphingolipids	MxP® Broad Profiling	Not Found	1.0696	1.0942	0.922	0.9479	1.0324	1.0253	1.09	1.012	0.0444569	0.00741736	0.0103671	0.109348	0.200263	0.358617	0.346887	0.895341	0.108111	0.0233429	0.036976	0.229416	0.317454	0.525109	0.815534	0.998895	2.02289	2.70597	-2.58858	-1.60852	1.28518	0.920189	0.96744	0.133532	not found
erythro-Sphingosine (d18:1) (additional: Sphingolipids)	Complex lipids, fatty acids and related	Sphingolipids	MxP® Broad Profiling	CAS-123-78-4	1.0902	1.1371	0.9884	0.962	1.0432	1.0444	0.9861	0.9971	2.51348e-05	1.00852e-09	0.536064	0.0545707	0.00506826	0.00854519	0.81149	0.96005	0.000145374	1.79852e-08	0.721496	0.134231	0.0183832	0.0225762	0.913994	0.998895	4.31763	6.42278	-0.61988	-1.93398	2.83499	2.65682	-0.242243	-0.050834	WWUZIQQURGPMPG-CCEZHUSRSA-N
Phytosphingosine (t18:0), total	Complex lipids, fatty acids and related	Sphingolipids	MxP® Broad Profiling	CAS-554-62-1	0.9874	1.0369	1.0025	0.9497	1.0827	1.1003	1.0189	0.9649	0.760576	0.385399	0.94897	0.217075	0.0112105	0.00545217	0.792144	0.615931	0.852164	0.535554	0.971673	0.383918	0.0342719	0.0151528	0.907444	0.998895	-0.305154	0.869957	0.064083	-1.23837	2.56058	2.8106	0.267709	-0.510988	AERBNCYCJBRYDG-KSZLIROESA-N
threo-Sphingosine (d18:1) (additional: Sphingolipids)	Complex lipids, fatty acids and related	Sphingolipids	MxP® Broad Profiling	CAS-25695-95-8	1.0675	1.0987	0.9555	0.9237	1.04	1.0464	0.9998	0.9998	0.00165223	7.58942e-06	0.0193779	0.000142328	0.0107864	0.0072306	0.996439	0.997709	0.00620312	6.76723e-05	0.0579682	0.000899321	0.0339454	0.0193419	0.996439	0.998895	3.1913	4.60075	-2.35782	-3.8813	2.57441	2.71475	-0.00452933	-0.00291363	WWUZIQQURGPMPG-DNWQSSKHSA-N
Sphingomyelin (d18:1,C16:0)	Complex lipids, fatty acids and related	Sphingomyelins	MxP® Broad Profiling	Not Found	1.0311	0.8841	0.9555	0.9394	1.0143	0.9893	0.9797	0.974	0.688509	0.108331	0.528268	0.413883	0.803226	0.862864	0.46834	0.352608	0.811724	0.218706	0.715502	0.598452	0.881489	0.897208	0.840637	0.998895	0.40148	-1.61318	-0.63179	-0.81884	0.249516	-0.172959	-0.741789	-0.95572	RWKUXQNLWDTSLO-GWQJGLRPSA-O
Sphingomyelin (d18:1,C23:0)	Complex lipids, fatty acids and related	Sphingomyelins	MxP® Broad Profiling	Not Found	1.0517	0.938	0.9936	0.9982	1.0884	1.0764	1.051	0.9995	0.500934	0.393311	0.927401	0.980491	0.130076	0.229576	0.233945	0.989721	0.674213	0.543022	0.970054	0.985094	0.224487	0.366637	0.743271	0.998895	0.674283	-0.855535	-0.0912336	-0.0244851	1.52025	1.20525	1.23413	-0.0130745	SXZWBNWTCVLZJN-NMIJJABPSA-N
Sphingomyelin (d18:1,C24:0)	Complex lipids, fatty acids and related	Sphingomyelins	MxP® Broad Profiling	Not Found	0.97	0.9529	0.9143	0.9085	1.0283	1.0371	1.052	0.9912	0.620374	0.432344	0.122814	0.119273	0.542734	0.467379	0.169341	0.805074	0.771861	0.581897	0.220859	0.247811	0.656186	0.625119	0.743271	0.998895	-0.496116	-0.786825	-1.54982	-1.56474	0.609761	0.728184	1.43531	-0.25067	QEDPUVGSSDPBMD-XTAIVQBESA-O
Sphingomyelin (d18:2,C16:0)	Complex lipids, fatty acids and related	Sphingomyelins	MxP® Broad Profiling	Not Found	1.0172	0.961	0.9753	1.0078	1.0115	1.0157	0.977	0.9553	0.821906	0.59945	0.72588	0.918592	0.838702	0.800315	0.478765	0.171776	0.892657	0.713652	0.872687	0.950642	0.901921	0.873813	0.840637	0.998895	0.2254	-0.526057	-0.35112	0.10234	0.203828	0.253287	-0.724244	-1.42669	not found
Sphingomyelin (d18:2,C18:0)	Complex lipids, fatty acids and related	Sphingomyelins	MxP® Broad Profiling	Not Found	1.0245	1.0346	1.116	1.0549	0.9966	1.0137	0.9859	0.9769	0.635272	0.503261	0.0197773	0.283264	0.928177	0.741991	0.711738	0.542359	0.785713	0.643614	0.0579773	0.466295	0.941374	0.841705	0.875676	0.998895	0.475141	0.670739	2.3519	1.07629	-0.0902666	0.329734	-0.375768	-0.621744	not found
TAG (C16:0,C16:1)	Complex lipids, fatty acids and related	Triacylglycerols	MxP® Broad Profiling	Not Found	0.6211	0.7232	1.0178	1.1667	1.3594	1.4309	1.1191	1.0695	1.60223e-05	0.00295065	0.86238	0.15352	0.000174513	6.64214e-05	0.333668	0.560448	9.91677e-05	0.0107024	0.943625	0.298665	0.0012652	0.00028779	0.793389	0.998895	-4.42564	-3.01096	0.173576	1.43282	3.82757	4.07738	0.995044	0.593827	not found
TAG (C16:0,C18:1,C18:2)	Complex lipids, fatty acids and related	Triacylglycerols	MxP® Broad Profiling	Not Found	0.4385	0.6908	0.8997	0.9433	1.3157	1.6513	1.1582	1.1156	4.07382e-11	0.00194875	0.342309	0.620442	0.00205106	4.6712e-07	0.18355	0.316441	2.17949e-09	0.007447	0.497743	0.785649	0.00933886	3.0292e-06	0.743271	0.998895	-6.99991	-3.14077	-0.951945	-0.496019	3.12499	5.21594	1.38637	1.0322	KGLAHZTWGPHKFF-RISKEULASA-N
TAG (C16:0,C18:1,C18:3) (additional: TAG (C16:0,C18:2,C18:2), TAG (C16:1,C18:1,C18:2))	Complex lipids, fatty acids and related	Triacylglycerols	MxP® Broad Profiling	Not Found	0.5399	0.6018	0.9467	0.9572	1.2463	1.5157	1.208	1.0985	1.6709e-06	6.77916e-05	0.641957	0.726342	0.0188322	6.47757e-05	0.0939348	0.390132	1.32434e-05	0.000426688	0.818446	0.868364	0.0491473	0.00028779	0.71793	0.998895	-4.94145	-4.07222	-0.465694	-0.350502	2.36872	4.08371	1.77423	0.881896	HMIFBOVAIYAEFO-IPYQHOITSA-N
TAG (C16:0,C18:2)	Complex lipids, fatty acids and related	Triacylglycerols	MxP® Broad Profiling	Not Found	0.6024	0.6798	0.9117	1.0121	1.2657	1.3653	1.0997	1.092	1.07943e-09	2.19842e-06	0.216282	0.879181	9.08928e-05	2.85443e-06	0.252299	0.287353	2.56665e-08	2.2403e-05	0.348002	0.936044	0.000845698	1.48988e-05	0.743271	0.998895	-6.41023	-4.88095	-1.24052	0.152208	3.99755	4.82287	1.18505	1.09838	not found
TAG (C18:1,C18:2)	Complex lipids, fatty acids and related	Triacylglycerols	MxP® Broad Profiling	Not Found	0.4875	0.6021	0.9759	0.9239	1.1705	1.4964	1.1306	1.0966	5.81495e-13	1.48583e-07	0.781381	0.39569	0.0242223	3.02127e-07	0.215825	0.347659	4.148e-11	1.9873e-06	0.906288	0.583984	0.0589043	2.08565e-06	0.743271	0.998895	-7.72576	-5.45435	-0.277905	-0.851232	2.27137	5.3075	1.28558	0.965851	not found
TAG (C18:2,C18:2)	Complex lipids, fatty acids and related	Triacylglycerols	MxP® Broad Profiling	Not Found	0.5011	0.6861	0.9124	0.9187	1.2702	1.6796	1.2011	1.0975	1.20862e-09	0.000764117	0.369653	0.433655	0.00337261	1.8277e-08	0.112748	0.407464	2.58645e-08	0.00347917	0.527372	0.610541	0.0136177	1.80229e-07	0.743271	0.998895	-6.39099	-3.42	-0.899225	-0.784591	2.96842	5.87465	1.6724	0.849395	not found
TAG (C18:2,C18:3)	Complex lipids, fatty acids and related	Triacylglycerols	MxP® Broad Profiling	Not Found	0.517	0.5688	0.8189	0.7701	1.3416	1.8782	1.3145	1.0508	8.17708e-08	3.99957e-06	0.0693773	0.0254935	0.000910275	3.81035e-10	0.0877646	0.746721	1.02935e-06	3.89049e-05	0.148467	0.0717843	0.00465497	5.82439e-09	0.695615	0.998895	-5.57934	-4.74929	-1.82623	-2.25149	3.36974	6.60651	1.81152	0.328264	not found
Citrate	Energy metabolism and related	Citrate cycle	MxP® Broad Profiling	CAS-77-92-9	1.11	0.9973	0.8937	0.8096	1.0244	1.0534	0.9269	0.9518	0.0143713	0.948263	0.00528604	1.26915e-06	0.444008	0.132981	0.0673082	0.220952	0.0399411	0.952715	0.0221806	1.81065e-05	0.586211	0.245327	0.686555	0.998895	2.47009	-0.0649727	-2.82095	-5.00157	0.76701	1.50878	-1.95438	-1.2707	KRKNYBCHXYNGOX-UHFFFAOYSA-K
Fumarate	Energy metabolism and related	Citrate cycle	MxP® Broad Profiling	CAS-110-17-8	1.0411	1.105	1.0062	0.934	1.0261	1.0577	0.9943	0.9718	0.198959	0.00163386	0.833646	0.0301799	0.269703	0.0290174	0.801434	0.221718	0.357792	0.00659709	0.929168	0.0806612	0.400808	0.0652237	0.907444	0.998895	1.28893	3.1947	0.21031	-2.18375	1.10691	2.19959	-0.255458	-1.26849	VZCYOOQTPOCHFL-OWOJBTEDSA-N
Isocitrate	Energy metabolism and related	Citrate cycle	MxP® Broad Profiling	CAS-30810-51-6, CAS-320-77-4	1.0368	1.06	1.0467	1.0139	1.1512	1.2162	0.9553	0.9479	0.435175	0.208956	0.296787	0.765579	6.43252e-05	5.38149e-07	0.192045	0.130375	0.629239	0.36355	0.449984	0.896665	0.000688279	3.38717e-06	0.743271	0.998895	0.781989	1.26063	1.04616	0.298582	4.08548	5.18596	-1.35855	-1.58948	ODBLHEXUDAPZAU-UHFFFAOYSA-N
2-Hydroxybutyrate	Energy metabolism and related	Energy metabolism, miscellaneous	MxP® Broad Profiling	CAS-565-70-8, CAS-600-15-7	1.5291	1.43	1.0698	0.8938	1.0331	1.0714	0.9636	0.9361	2.58909e-08	2.1135e-06	0.329211	0.126554	0.550698	0.249333	0.522344	0.260784	3.69377e-07	2.2403e-05	0.48587	0.260409	0.662075	0.392334	0.857959	0.998895	5.80508	4.88967	0.978165	-1.53443	0.597759	1.15543	-0.653232	-1.16328	AFENDNXGAFYKQO-UHFFFAOYSA-N
Hexadecanoylcarnitine	Energy metabolism and related	Fatty acid oxidation	MxP® Broad Profiling	CAS-2364-67-2	1.2597	1.2204	1.0298	0.9101	1.0051	0.9744	0.9821	0.9332	7.33579e-05	0.00058416	0.585487	0.0998955	0.905554	0.577373	0.652113	0.0969649	0.000365084	0.00272538	0.763989	0.218139	0.931676	0.718359	0.872791	0.998895	4.05223	3.49656	0.546301	-1.65326	0.118803	-0.558169	-0.458908	-1.7567	XOMRRQXKHMYMOC-OAQYLSRUSA-N
Octadecanoylcarnitine	Energy metabolism and related	Fatty acid oxidation	MxP® Broad Profiling	CAS-1976-27-8	1.1443	1.2556	1.0705	0.9916	0.9936	0.9912	0.9212	0.8801	0.00956519	1.63707e-05	0.162248	0.869896	0.866297	0.833204	0.116676	0.0198332	0.0280404	0.000129753	0.273395	0.935466	0.916115	0.887093	0.743271	0.998895	2.61716	4.42053	1.40289	-0.164007	-0.168587	-0.210878	-1.65301	-2.57099	FNPHNLNTJNMAEE-UHFFFAOYSA-N
Tetradecanoylcarnitine	Energy metabolism and related	Fatty acid oxidation	MxP® Broad Profiling	CAS-25597-07-3	1.4289	1.2805	1.029	1.0145	0.8676	0.7847	0.9054	0.8692	1.08387e-05	0.00201975	0.701086	0.855619	0.0168129	0.000225547	0.109452	0.0290143	7.02871e-05	0.00758291	0.857328	0.929455	0.0449745	0.000861912	0.743271	0.998895	4.51786	3.12974	0.384423	0.182196	-2.41164	-3.75915	-1.68912	-2.38462	PSHXNVGSVNEJBD-LJQANCHMSA-N
Glycerate	Energy metabolism and related	Glycolysis/Gluconeogenesis	MxP® Broad Profiling	CAS-473-81-4	1.0224	1.1417	1.0194	0.8893	1.2432	1.2257	0.9902	0.9662	0.665399	0.0103414	0.690893	0.0229466	4.2249e-08	2.28759e-06	0.742851	0.259188	0.809704	0.030737	0.849719	0.067268	1.80826e-06	1.28828e-05	0.884139	0.998895	0.433133	2.58946	0.398238	-2.29255	5.70823	4.87214	-0.333478	-1.16734	RBNPOMFGQQGHHO-UWTATZPHSA-N
Lactaldehyde	Energy metabolism and related	Glycolysis/Gluconeogenesis	MxP® Broad Profiling	CAS-598-35-6	1.0764	1.0224	1.0223	0.9221	0.9957	1.0272	1.0341	0.9752	0.206419	0.703002	0.688202	0.164154	0.92061	0.572624	0.235178	0.368211	0.365071	0.798682	0.849719	0.308148	0.938527	0.718336	0.743271	0.998895	1.26772	0.381834	0.401897	-1.39652	-0.0997952	0.565152	1.23074	-0.924406	BSABBBMNWQWLLU-VKHMYHEASA-N
Lactate	Energy metabolism and related	Glycolysis/Gluconeogenesis	MxP® Broad Profiling	CAS-50-21-5 , CAS-113-21-3, CAS-79-33-4	1.4038	1.1137	1.1614	0.9162	1.2531	1.2198	0.9691	0.9821	0.000418422	0.255866	0.0946145	0.355473	0.00158297	0.0107547	0.637257	0.785543	0.00182739	0.418625	0.184068	0.543367	0.00736423	0.027729	0.872791	0.998895	3.59029	1.13958	1.67976	-0.926237	3.20431	2.57547	-0.480126	-0.27644	JVTAAEKCZFNVCJ-REOHCLBHSA-N
Pyruvate (additional: Phosphoenolpyruvate (PEP))	Energy metabolism and related	Glycolysis/Gluconeogenesis	MxP® Broad Profiling	CAS-127-17-3, CAS-102-32-9	1.5627	1.4426	1.5171	1.197	1.2541	1.2155	1.0175	0.9806	6.05426e-07	3.50212e-05	7.64988e-07	0.0389087	0.000552478	0.00628167	0.707991	0.672615	5.39838e-06	0.000241759	7.79559e-06	0.0994354	0.00328417	0.0170162	0.875676	0.998895	5.16091	4.23676	5.11093	2.07926	3.51236	2.76283	0.380907	-0.429975	LCTONWCANYUPML-UHFFFAOYSA-N
3-Hydroxybutyrate (additional: 2-Hydroxy-3-oxopropanoic acid, 2-Hydroxybutyrate, 2-Hydroxyisobutyrate, 3-Hydroxyisobutyrate, 3-Hydroxypyruvate, 4-Hydroxybutyrate, Malonate)	Energy metabolism and related	Ketone bodies	MxP® Broad Profiling	CAS-300-85-6 , CAS-625-71-8	1.0384	1.5709	0.7866	0.6611	0.6673	0.8487	0.8468	0.8337	0.813965	0.00528318	0.113477	0.0104553	0.000844816	0.210904	0.244955	0.205184	0.888717	0.017946	0.205798	0.034422	0.00463566	0.34718	0.743271	0.998895	0.235634	2.82113	-1.58994	-2.58556	-3.39064	-1.25523	-1.20435	-1.3174	WHBMMWSBFZVSSR-UHFFFAOYSA-N
3,4-Dihydroxyphenylacetic acid (DOPAC)	Hormones, signal substances and related	Catecholamine catabolites	MxP® Catecholamines	CAS-102-32-9	0.9638	0.8498	1.5935	1.5586	0.8011	0.9027	0.9324	0.9872	0.68273	0.0734815	1.24328e-07	1.755e-06	0.00123769	0.168199	0.390512	0.872936	0.81169	0.162114	1.58047e-06	2.20924e-05	0.00588592	0.292638	0.835696	0.998895	-0.409359	-1.79963	5.4919	4.93147	-3.27854	-1.38321	-0.881174	-0.162361	CFFZDZCDUFSOFZ-UHFFFAOYSA-N
3,4-Dihydroxyphenylglycol (DOPEG)	Hormones, signal substances and related	Catecholamine catabolites	MxP® Catecholamines	CAS-3343-19-9	0.9861	0.9606	1.1842	1.1778	1.0196	1.0479	0.885	1.0603	0.705549	0.277039	2.42251e-06	1.54383e-05	0.482177	0.122119	0.00742139	0.163578	0.814794	0.437961	2.18871e-05	0.000149217	0.606976	0.228585	0.379886	0.998895	-0.378397	-1.09006	4.85942	4.43446	0.704161	1.55272	-3.03837	1.45613	MTVWFVDWRVYDOR-UHFFFAOYSA-N
3-Methoxytyrosine	Hormones, signal substances and related	Catecholamine catabolites	MxP® Catecholamines	CAS-300-48-1	0.9846	0.8373	0.8852	0.9699	1.0102	0.9916	0.9793	1.0209	0.593835	5.81606e-09	1.39491e-05	0.294015	0.640783	0.724558	0.608839	0.613399	0.747534	9.57413e-08	0.000102935	0.476661	0.74123	0.838104	0.872791	0.998895	-0.534175	-6.09566	-4.4591	-1.05222	0.467341	-0.352887	-0.521364	0.514686	PFDUUKDQEHURQC-UHFFFAOYSA-N
4-Hydroxy-3-methoxymandelic acid	Hormones, signal substances and related	Catecholamine catabolites	MxP® Catecholamines	CAS-55-10-7	0.8951	0.8923	1.0099	1.0587	1.0903	0.9948	0.887	1.0027	0.000816552	0.000582642	0.747784	0.0814096	0.00047033	0.844349	0.0390071	0.96044	0.00342632	0.00272538	0.889032	0.183386	0.00307811	0.890101	0.674845	0.998895	-3.40052	-3.4973	0.322021	1.75168	3.55766	-0.196597	-2.23656	0.0503376	CGQCWMIAEPEHNQ-QMMMGPOBSA-N
4-Hydroxy-3-methoxyphenylglycol (HMPG)	Hormones, signal substances and related	Catecholamine catabolites	MxP® Catecholamines	CAS 534-82-7	0.9147	0.9692	0.9306	0.9651	1.0822	1.0284	0.8764	1.0157	0.00380827	0.306346	0.0130362	0.245499	0.000616138	0.261607	0.010651	0.738421	0.012538	0.471641	0.0442815	0.416959	0.00356361	0.40568	0.379886	0.998895	-2.92897	-1.02562	-2.5059	-1.16488	3.48141	1.12588	-2.86844	0.33946	FBWPWWWZWKPJFL-UHFFFAOYSA-N
Homovanillic acid (HVA)	Hormones, signal substances and related	Catecholamine catabolites	MxP® Catecholamines	CAS-306-08-1	0.8891	1.0249	1.2518	1.2223	0.9001	0.8269	0.9724	0.9916	0.0524478	0.683838	0.000107087	0.00102915	0.019985	0.000150448	0.562866	0.861375	0.124709	0.791034	0.000636571	0.0047878	0.0512319	0.000596221	0.869754	0.998895	-1.95141	0.407844	3.95535	3.33293	-2.34601	-3.86673	-0.59013	-0.177292	QRMZSPFSDQBLIX-UHFFFAOYSA-N
Noradrenaline (Norepinephrine)	Hormones, signal substances and related	Catecholamines	MxP® Catecholamines	CAS-51-41-2	1.1582	0.9914	1.0131	1.0773	1.1147	1.0178	0.9324	1.1171	0.0222379	0.892518	0.829125	0.244032	0.0233496	0.734513	0.27002	0.0890749	0.0602394	0.918263	0.928967	0.416959	0.0574346	0.840566	0.743271	0.998895	2.30477	-0.135297	0.216115	1.16852	2.28575	0.339616	-1.14018	1.80342	SFLSHLFXELFNJZ-QMMMGPOBSA-N
5-Hydroxy-3-indoleacetic acid (5-HIAA)	Hormones, signal substances and related	Serotonin and serotonin metabolism	MxP® Catecholamines	CAS 54-16-0	0.7681	0.8616	1.1538	0.9699	0.9263	1.0396	0.9815	0.8968	0.00280649	0.0889844	0.0831885	0.725888	0.240126	0.585975	0.68122	0.0261338	0.00968691	0.19235	0.166377	0.868364	0.36705	0.724848	0.875676	0.998895	-3.02686	-1.70935	1.74146	-0.351109	-1.17829	0.545589	-0.417944	-2.43625	DUUGKQCEGZLZNO-UHFFFAOYSA-N
18-Hydroxycorticosterone	Hormones, signal substances and related	Steroids and related	MxP® Steroids	CAS-561-65-9	0.9717	0.2889	0.2427	0.3497	0.7935	0.4327	0.8718	1.0419	0.825916	2.63094e-18	1.28871e-28	3.60243e-16	0.00625917	5.05831e-15	0.0757151	0.572065	0.892657	1.12604e-16	8.92295e-27	1.9273e-14	0.0212613	1.80413e-13	0.686555	0.998895	-0.220283	-9.8255	-13.4891	-9.03769	-2.76856	-8.6056	-1.89154	0.576147	HFSXHZZDNDGLQN-ZVIOFETBSA-N
Androstenedione	Hormones, signal substances and related	Steroids and related	MxP® Steroids	CAS-63-05-8	0.6229	0.331	0.4197	0.5654	0.7318	0.5478	0.9301	1.0117	1.80892e-10	1.76088e-36	1.66784e-28	5.53995e-14	1.16628e-08	1.12775e-20	0.181777	0.825192	6.45181e-09	1.88414e-34	8.92295e-27	1.97592e-12	6.23958e-07	1.20669e-18	0.743271	0.998895	-6.7354	-15.7302	-13.1004	-8.11271	-5.96061	-10.4882	-1.3923	0.224308	AEMFNILZOJDQLW-QAGGRKNESA-N
Corticosterone	Hormones, signal substances and related	Steroids and related	MxP® Steroids	CAS-50-22-6	0.1854	0.0228	0.0469	0.0932	0.4667	0.1571	0.8313	1.0871	5.1448e-11	3.411e-36	2.67233e-30	3.53205e-19	2.4574e-05	7.64334e-18	0.225231	0.576718	2.20197e-09	2.43318e-34	2.85939e-28	3.77929e-17	0.000348409	5.45225e-16	0.743271	0.998895	-6.96534	-15.6923	-13.7321	-9.99218	-4.32476	-9.52474	-1.25847	0.56912	OMFXVFTZEKFJBZ-HJTSIMOOSA-N
Cortisol	Hormones, signal substances and related	Steroids and related	MxP® Steroids	CAS-50-23-7, CAS-58-22-0	0.3305	0.0455	0.0772	0.1281	0.6702	0.3436	0.8861	1.0452	7.83403e-18	1.86785e-66	3.42283e-58	3.51855e-42	7.30214e-06	7.05348e-23	0.073062	0.494009	1.67648e-15	3.9972e-64	7.32485e-56	7.5297e-40	0.000111618	1.50944e-20	0.686555	0.998895	-9.50555	-26.5279	-23.3252	-17.6394	-4.60967	-11.2335	-1.91067	0.698994	JYGXADMDTFJGBT-CZFMHFDVSA-N
Dihydrotestosterone	Hormones, signal substances and related	Steroids and related	MxP® Steroids	CAS-521-18-6, CAS-58-08-2	0.9016	0.8669	0.8187	0.9911	0.9053	0.7977	0.9625	1.0541	0.0727097	0.0136588	0.000283407	0.876045	0.0210793	2.84431e-06	0.64598	0.527456	0.163788	0.0384603	0.00155511	0.936044	0.0530702	1.48988e-05	0.872791	0.998895	-1.80446	-2.48881	-3.69743	-0.15619	-2.3255	-4.82367	-0.467641	0.645127	NVKAWKQGWWIWPM-ABEVXSGRSA-N
Testosterone	Hormones, signal substances and related	Steroids and related	MxP® Steroids	CAS-58-22-0	1.0011	0.7823	0.8016	1.0804	0.8186	0.6442	0.9268	1.0155	0.987697	0.000585829	0.00100724	0.272566	0.000177364	8.28719e-13	0.386211	0.85912	0.987697	0.00272538	0.00513212	0.452163	0.0012652	2.21682e-11	0.835696	0.998895	0.0154404	-3.49575	-3.33926	1.1003	-3.82328	-7.66663	-0.889381	0.180208	MUMGGOZAMZWBJJ-DYKIIFRCSA-N
Caffeine	Miscellaneous	Diet related	MxP® Broad Profiling	CAS-58-08-2	0.8862	0.7814	0.9192	0.9392	1.5643	2.1081	1.514	1.6915	0.530089	0.204107	0.628394	0.74443	0.00243299	7.69362e-06	0.081249	0.0386935	0.691702	0.358025	0.815008	0.880155	0.0108471	3.82892e-05	0.686555	0.998895	-0.629519	-1.2762	-0.485113	-0.326671	3.09066	4.65652	1.86918	2.26581	RYYVLZVUVIJVGH-UHFFFAOYSA-N
Campesterol	Miscellaneous	Diet related	MxP® Broad Profiling	CAS-474-62-4	1.0274	1.014	0.9868	0.9445	0.9888	1.0041	0.9324	0.8448	0.552404	0.76045	0.756004	0.210124	0.740686	0.912303	0.494113	0.110781	0.716451	0.830338	0.893839	0.37472	0.821279	0.943154	0.840637	0.998895	0.595205	0.305323	-0.311174	-1.25741	-0.331421	0.110279	-0.698823	-1.68232	SGNBVLSWZMBQTH-ZRUUVFCLSA-N
Canthaxanthin	Miscellaneous	Diet related	MxP® Broad Profiling	CAS-514-78-3	1.141	1.086	1.0246	0.9258	0.834	0.9068	0.9236	0.8441	0.137636	0.351952	0.771908	0.38459	0.00666701	0.177031	0.536054	0.195971	0.272723	0.511381	0.906288	0.571543	0.0222928	0.305522	0.857959	0.998895	1.49084	0.933065	0.290288	-0.871453	-2.74272	-1.35491	-0.631593	-1.34602	FDSDTBUPSURDBL-DKLMTRRASA-N
Cryptoxanthin	Miscellaneous	Diet related	MxP® Broad Profiling	CAS-472-70-8	0.9833	0.9077	1.0299	0.9609	1.0116	1.022	1.0177	0.9934	0.811084	0.170307	0.657114	0.571525	0.826804	0.705064	0.89513	0.960597	0.888717	0.307047	0.827191	0.74577	0.898152	0.82002	0.943635	0.998895	-0.239353	-1.37633	0.444587	-0.566771	0.219098	0.379052	0.133803	-0.0501373	ORAKUVXRZWMARG-ARUPUTRQNA-N
Quinic acid (additional: Chlorogenic acid (CGA))	Miscellaneous	Diet related	MxP® Broad Profiling	CAS-77-95-2, CAS-79-14-1	0.9214	0.79	1.0189	1.0365	1.3791	1.6877	1.2688	1.5396	0.693929	0.280377	0.924118	0.86538	0.0377527	0.00207736	0.270657	0.0706684	0.811724	0.437961	0.970054	0.93531	0.0854543	0.00635078	0.743271	0.998895	-0.394341	-1.08366	0.0954191	0.169841	2.09744	3.13757	1.14374	1.94576	AAWZDTNXLSGCEK-RKGSPJAZSA-N
6-Aminocaproic acid	Miscellaneous	Miscellaneous	MxP® Broad Profiling	CAS-60-32-2	1.1237	1.0559	0.9069	1.0153	1.0205	0.9928	0.9951	0.9894	0.00388638	0.17446	0.0101355	0.703154	0.495827	0.824265	0.624898	0.295774	0.0126013	0.31112	0.0367627	0.854971	0.620509	0.887093	0.872791	0.998895	2.92237	1.36301	-2.59662	0.38163	0.682357	-0.222364	-0.497951	-1.07874	SLXKOJJOQWFEFD-UHFFFAOYSA-N
Glycolate	Miscellaneous	Miscellaneous	MxP® Broad Profiling	CAS-79-14-1	1.1712	0.8754	1.005	0.9531	0.8977	0.9577	0.9675	0.9195	0.0470052	0.0938828	0.946653	0.544237	0.0685969	0.504479	0.447848	0.0647015	0.113024	0.200909	0.971673	0.723395	0.13225	0.662322	0.840637	0.998895	1.99899	-1.68352	0.0669974	-0.60749	-1.83125	-0.668704	-0.776979	-1.97529	AEMRFAOFKBGASW-UHFFFAOYSA-N
Glyoxylate	Miscellaneous	Miscellaneous	MxP® Broad Profiling	CAS-298-12-4	1.4592	1.1913	1.0684	1.1142	1.1774	0.9593	0.8683	0.9861	0.000691191	0.107071	0.563756	0.412022	0.063554	0.662767	0.0562263	0.841548	0.0029583	0.218221	0.744715	0.598452	0.125931	0.79681	0.686555	0.998895	3.47274	1.62223	0.578689	0.822872	1.87057	-0.437052	-2.04897	-0.202996	HHLFWLYXYJOTON-UHFFFAOYSA-N
Hippuric acid	Miscellaneous	Miscellaneous	MxP® Broad Profiling	CAS-495-69-2	0.8523	1.1845	0.9725	1.1803	0.7731	0.8729	0.9279	1.0253	0.377091	0.351649	0.872491	0.359614	0.0592875	0.360706	0.602677	0.861371	0.580557	0.511381	0.947782	0.545797	0.12174	0.525109	0.872791	0.998895	-0.885321	0.933665	-0.16071	0.9183	-1.89731	-0.916211	-0.530426	0.177296	QIAFMBKCNZACKA-UHFFFAOYSA-N
Oxalate	Miscellaneous	Miscellaneous	MxP® Broad Profiling	CAS-144-62-7, 8052-31-1	0.9635	0.9863	0.8989	0.9326	0.9849	1.0089	1.0236	0.9985	0.357159	0.737512	0.0264662	0.160574	0.610768	0.784925	0.263327	0.942422	0.562001	0.822019	0.0674257	0.308148	0.71035	0.865354	0.743271	0.998895	-0.923636	-0.335772	-2.24143	-1.41012	-0.510047	0.273396	1.15934	-0.0733683	MUBZPKHOEPUJKR-UHFFFAOYSA-N
Phosphate (inorganic and from organic phosphates)	Miscellaneous	Miscellaneous	MxP® Broad Profiling	CAS-14265-44-2	0.758	1.1521	1.0645	0.9628	1.0633	1.1396	1.0069	0.9802	9.72504e-08	0.00512883	0.186633	0.448888	0.101384	0.00160654	0.742459	0.345805	1.1562e-06	0.0177028	0.304881	0.627856	0.187036	0.0049826	0.884139	0.998895	-5.54079	2.83103	1.32529	-0.758809	1.64599	3.19982	0.334007	-0.969671	NBIIXXVUZAFLBC-UHFFFAOYSA-K
Salicylic acid	Miscellaneous	Miscellaneous	MxP® Broad Profiling	CAS-69-72-7	0.8547	1.1131	1.2272	1.0266	0.8266	0.9411	0.9845	1.2324	0.240943	0.41666	0.100606	0.841511	0.0563048	0.573998	0.760874	0.000718403	0.415821	0.567932	0.190529	0.922687	0.11813	0.718336	0.894654	0.153738	-1.17631	0.814006	1.64995	0.200235	-1.9204	-0.563149	-0.309271	4.11788	YGSDEFSMJLZEOE-UHFFFAOYSA-N
Allantoin	Nucleobases and related	Purine metabolism	MxP® Broad Profiling	CAS-97-59-6	1.0908	1.0215	0.8974	0.8247	0.9872	1.0011	0.9868	0.9721	0.0919544	0.678516	0.0263335	0.000229477	0.736549	0.979533	0.62608	0.304173	0.19606	0.789143	0.0674257	0.00136411	0.820945	0.988773	0.872791	0.998895	1.69356	0.415116	-2.23837	-3.7545	-0.33691	0.025688	-0.49624	-1.05955	POJWUDADGALRAB-UHFFFAOYSA-N
Uric acid	Nucleobases and related	Purine metabolism	MxP® Broad Profiling	CAS-69-93-2	0.9601	0.8491	0.8646	0.876	0.9807	0.9784	0.9741	0.8887	0.265254	1.23666e-05	3.56061e-05	0.00036125	0.474409	0.463907	0.723057	0.123537	0.433806	0.000105858	0.000238116	0.00198224	0.603475	0.625104	0.884139	0.998895	-1.11729	-4.4869	-4.23269	-3.63098	-0.716719	-0.733882	-0.360304	-1.62044	LEHOTFFKMJEONL-UHFFFAOYSA-N
Pseudouridine	Nucleobases and related	Pyrimidine metabolism	MxP® Broad Profiling	CAS-1445-07-4	1.007	0.8984	0.955	0.9855	1.0072	0.9834	0.9735	0.9522	0.781465	3.24443e-05	0.0540115	0.56337	0.701756	0.417462	0.413708	0.14483	0.866494	0.000231436	0.119159	0.73964	0.794581	0.577733	0.838094	0.998895	0.277796	-4.2555	-1.93852	-0.578837	0.383518	-0.812567	-0.837908	-1.5283	PTJWIQPHWPFNBW-GBNDHIKLSA-N
Uridine	Nucleobases and related	Pyrimidine metabolism	MxP® Broad Profiling	CAS-58-96-8	0.9841	0.7587	0.7545	0.6304	0.7272	0.7409	0.884	1.019	0.883671	0.0125831	0.00700288	3.93312e-05	0.000133136	0.000970194	0.0257888	0.713674	0.920959	0.0359036	0.026761	0.000290237	0.00105523	0.00319418	0.613201	0.998895	-0.14651	-2.5188	-2.72574	-4.2082	-3.89877	-3.35026	-2.44279	0.373116	DRTQHJPVMGBUCF-XVFCMESISA-N
Unknown lipid (28101283)	Unknown	Unknown lipid	MxP® Broad Profiling	not applicable	1.0813	1.1932	0.782	0.7138	1.0531	1.1122	1.1192	0.9549	0.398607	0.0556476	0.00751567	0.00026203	0.457463	0.153059	0.169431	0.56327	0.604979	0.126687	0.0282167	0.00151552	0.586211	0.270699	0.743271	0.998895	0.846146	1.9264	-2.704	-3.72498	0.744653	1.43494	1.43499	-0.589515	not applicable
Unknown lipid (28101287)	Unknown	Unknown lipid	MxP® Broad Profiling	not applicable	0.7741	1.0643	0.7948	0.7802	1.1312	1.2494	1.0362	1.0012	0.00155121	0.437491	0.00253245	0.00258474	0.0383346	0.000754354	0.284411	0.971134	0.00592785	0.585144	0.0120432	0.00953679	0.0854543	0.00260374	0.7608	0.998895	-3.21243	0.778113	-3.06101	-3.05458	2.08609	3.4258	1.10534	0.0367228	not applicable
Unknown lipid (28101329)	Unknown	Unknown lipid	MxP® Broad Profiling	not applicable	0.7463	0.9436	0.9966	0.9283	1.2245	1.3176	1.064	0.9812	0.000199816	0.452535	0.962305	0.336118	0.000535205	1.95626e-05	0.440745	0.812181	0.000971832	0.597793	0.974981	0.525031	0.0032724	9.51453e-05	0.840637	0.998895	-3.79157	-0.752713	-0.0473225	-0.964257	3.52133	4.37799	0.789409	-0.241336	not applicable
Unknown lipid (28101367)	Unknown	Unknown lipid	MxP® Broad Profiling	not applicable	0.9165	1.144	0.7985	0.742	1.0802	1.1924	1.0114	0.9684	0.150185	0.0269093	0.000106428	1.62955e-06	0.0877512	0.000444673	0.772776	0.418583	0.286961	0.067748	0.000636571	2.17952e-05	0.166184	0.00161288	0.898772	0.998895	-1.44459	2.22977	-3.95694	-4.94695	1.71604	3.57334	0.29339	-0.829017	not applicable
Unknown lipid (68100015)	Unknown	Unknown lipid	MxP® Broad Profiling	not applicable	0.9932	0.9375	1.0275	1.0155	1.0333	1.0299	0.987	0.9391	0.921482	0.349522	0.67651	0.822903	0.523516	0.600681	0.799021	0.231232	0.943527	0.511381	0.841704	0.921893	0.640185	0.738769	0.907444	0.998895	-0.0986952	-0.937783	0.417862	0.224116	0.639094	0.524282	-0.258636	-1.24163	not applicable
Unknown lipid (68100017)	Unknown	Unknown lipid	MxP® Broad Profiling	not applicable	0.9243	0.8931	1.0008	1.0252	1.0188	1.0259	0.9975	0.9835	0.0845383	0.0139755	0.985971	0.58417	0.585882	0.493169	0.93584	0.598799	0.186507	0.0388411	0.985971	0.753086	0.6927	0.655517	0.962835	0.998895	-1.73387	-2.4805	0.0176065	0.548227	0.54573	0.686584	-0.0816994	-0.536153	not applicable
Unknown lipid (68100020)	Unknown	Unknown lipid	MxP® Broad Profiling	not applicable	1.068	0.9793	1.0052	1.007	1.0702	1.0382	0.9513	0.935	0.337831	0.760578	0.936085	0.919113	0.185587	0.50368	0.207257	0.0957464	0.535524	0.830338	0.971673	0.950642	0.296385	0.662322	0.743271	0.998895	0.960836	-0.305152	0.0802954	0.101683	1.32846	0.669959	-1.3111	-1.76369	not applicable
Unknown lipid (68100021)	Unknown	Unknown lipid	MxP® Broad Profiling	not applicable	0.968	0.88	0.9566	0.9862	0.9664	0.901	1.0585	1.0541	0.754571	0.224531	0.642518	0.889943	0.664506	0.223266	0.167619	0.204476	0.849915	0.381347	0.818446	0.938166	0.764539	0.360507	0.743271	0.998895	-0.313108	-1.21888	-0.464988	-0.138578	-0.434438	-1.22222	1.44147	1.31957	not applicable
Unknown lipid (68100028)	Unknown	Unknown lipid	MxP® Broad Profiling	not applicable	0.472	0.7721	0.7623	0.7791	1.5447	1.7735	1.093	1.1294	7.26058e-09	0.0392564	0.0213032	0.0455296	5.75124e-06	6.63382e-08	0.494955	0.353462	1.1952e-07	0.0954643	0.0607952	0.114628	9.46743e-05	5.46014e-07	0.840637	0.998895	-6.05324	-2.0756	-2.32151	-2.01276	4.66521	5.61919	0.697442	0.953982	not applicable
Unknown lipid (68100035)	Unknown	Unknown lipid	MxP® Broad Profiling	not applicable	0.8199	0.9146	0.982	1.0547	1.1264	1.1388	1.0412	1.0438	1.6219e-05	0.0482894	0.667539	0.237289	0.000474663	0.000492596	0.22275	0.196221	9.91677e-05	0.11356	0.8354	0.412844	0.00307811	0.00175693	0.743271	0.998895	-4.42274	-1.98736	-0.430184	1.18545	3.55509	3.54469	1.26554	1.34523	not applicable
Unknown lipid (68100044)	Unknown	Unknown lipid	MxP® Broad Profiling	not applicable	0.537	0.5916	0.8644	0.8584	1.3199	1.707	1.1922	1.0889	8.14672e-08	4.71308e-06	0.161679	0.164079	0.000913593	1.02041e-08	0.153669	0.479763	1.02935e-06	4.38521e-05	0.273395	0.308148	0.00465497	1.09184e-07	0.743271	0.998895	-5.58246	-4.71351	-1.40494	-1.39691	3.36924	5.99353	1.49337	0.722578	not applicable
Unknown lipid (68100045)	Unknown	Unknown lipid	MxP® Broad Profiling	not applicable	1.1974	1.0279	1.1129	1.2287	0.9366	0.8207	1.1102	0.9493	0.102107	0.803632	0.291362	0.0638067	0.42329	0.0263176	0.0631975	0.339041	0.211224	0.868572	0.445367	0.151718	0.580668	0.0618897	0.686555	0.998895	1.64371	0.249042	1.05847	1.86584	-0.802686	-2.24128	1.9877	-0.983734	not applicable
Unknown lipid (68100047)	Unknown	Unknown lipid	MxP® Broad Profiling	not applicable	0.9463	0.9144	1.0071	1.0169	1.0106	0.968	0.9733	0.952	0.376794	0.15234	0.90435	0.787818	0.820113	0.52301	0.523146	0.2521	0.580557	0.283485	0.970054	0.916266	0.89543	0.678328	0.857959	0.998895	-0.885853	-1.43696	0.120325	0.269518	0.227708	-0.639874	-0.651957	-1.18557	not applicable
Unknown lipid (68100052)	Unknown	Unknown lipid	MxP® Broad Profiling	not applicable	1.126	0.9249	0.9344	0.8932	1.0309	0.9983	1.0214	0.9929	0.0873056	0.259875	0.298587	0.103486	0.554803	0.975506	0.573841	0.848191	0.188721	0.421312	0.449984	0.223698	0.663285	0.988773	0.869754	0.998895	1.71847	-1.12999	-1.04226	-1.63588	0.591606	-0.0307436	0.573461	-0.194369	not applicable
Unknown lipid (68100056)	Unknown	Unknown lipid	MxP® Broad Profiling	not applicable	0.5131	0.6162	0.816	0.8616	1.3856	1.7154	1.2412	1.079	1.48476e-07	0.000113753	0.0800914	0.224578	0.000511166	2.29221e-07	0.16603	0.61734	1.62921e-06	0.000676197	0.164033	0.393932	0.00321734	1.69149e-06	0.743271	0.998895	-5.45665	-3.94057	-1.75946	-1.21837	3.53491	5.36702	1.4472	0.508934	not applicable
Unknown lipid (68100058)	Unknown	Unknown lipid	MxP® Broad Profiling	not applicable	0.4748	0.6931	0.8356	0.7882	1.2592	1.794	1.3308	1.1358	1.45374e-08	0.00416351	0.132626	0.0600627	0.0160715	5.72527e-08	0.0737552	0.407666	2.22215e-07	0.0146064	0.23264	0.146062	0.0440937	4.90083e-07	0.686555	0.998895	-5.92062	-2.90025	-1.51024	-1.8915	2.42877	5.64995	1.90561	0.849023	not applicable
Unknown lipid (68100059)	Unknown	Unknown lipid	MxP® Broad Profiling	not applicable	0.5582	0.577	0.7352	0.6785	1.2108	1.5509	1.2688	1.073	9.98642e-07	1.56974e-06	0.00366764	0.000586761	0.0217403	2.59955e-06	0.0489509	0.53894	8.54838e-06	1.76802e-05	0.0160179	0.00298968	0.0540979	1.42642e-05	0.686555	0.998895	-5.05529	-4.95679	-2.94154	-3.49591	2.31375	4.84527	2.12074	0.627078	not applicable
Unknown lipid (68100060)	Unknown	Unknown lipid	MxP® Broad Profiling	not applicable	0.8605	0.8257	0.9187	0.8361	1.069	1.1807	0.9616	1.0118	0.071232	0.0202314	0.263013	0.0279919	0.279945	0.0149808	0.585255	0.865008	0.162901	0.0539781	0.410838	0.0758262	0.410331	0.0372778	0.869754	0.998895	-1.81484	-2.34305	-1.12285	-2.21553	1.08374	2.4567	-0.556299	0.172594	not applicable
Unknown lipid (68100427)	Unknown	Unknown lipid	MxP® Broad Profiling	not applicable	0.9115	1.1686	0.5495	0.3338	1.0593	1.2223	0.95	1.1329	0.77812	0.603603	0.0442072	0.000444248	0.794912	0.413231	0.666122	0.306378	0.866494	0.713652	0.100509	0.00231876	0.876862	0.577733	0.872791	0.998895	-0.282226	0.520215	-2.02744	-3.5837	0.260353	0.820271	-0.439096	1.05458	not applicable
Unknown lipid (68100430)	Unknown	Unknown lipid	MxP® Broad Profiling	not applicable	1.0142	0.9726	0.913	0.953	1.0787	0.9905	0.9851	0.9656	0.798282	0.613307	0.0804837	0.381913	0.0658511	0.83095	0.671669	0.3294	0.880579	0.721142	0.164033	0.571534	0.129286	0.887093	0.872791	0.998895	0.255923	-0.506177	-1.75707	-0.876369	1.84988	-0.213771	-0.431301	-1.00412	not applicable
Unknown lipid (68100433)	Unknown	Unknown lipid	MxP® Broad Profiling	not applicable	0.9445	0.9944	0.9801	0.9299	1.0807	1.093	0.9804	1.0038	0.461759	0.941839	0.782943	0.34911	0.180402	0.161033	0.670415	0.934223	0.654413	0.951295	0.906288	0.537479	0.292469	0.282467	0.872791	0.998895	-0.737419	-0.0730538	-0.275868	-0.938587	1.34436	1.40698	-0.433061	0.0837637	not applicable
Unknown lipid (68100436)	Unknown	Unknown lipid	MxP® Broad Profiling	not applicable	1.0055	0.9386	0.9329	0.8974	0.9814	1.0505	1.0107	1.0015	0.908298	0.185578	0.124091	0.024291	0.598481	0.20718	0.711999	0.957692	0.934499	0.328212	0.221295	0.0693104	0.699863	0.344485	0.875676	0.998895	0.115336	-1.32849	-1.54453	-2.27026	-0.527455	1.26558	0.37541	0.0538377	not applicable
Unknown lipid (68100917)	Unknown	Unknown lipid	MxP® Broad Profiling	not applicable	1.066	0.8098	0.7181	0.9834	1.1389	0.9757	1.0715	1.0212	0.67327	0.166958	0.0216596	0.912077	0.255879	0.843246	0.168273	0.666911	0.809704	0.305377	0.060989	0.950642	0.382923	0.890101	0.743271	0.998895	0.422311	-1.3873	-2.31519	-0.110565	1.13959	-0.198011	1.43913	0.437986	not applicable
Unknown polar (38100474)	Unknown	Unknown polar	MxP® Broad Profiling	not applicable	0.9201	1.0774	0.9054	0.8548	1.0072	1.0653	1.0133	1.0009	0.0772423	0.11371	0.0257791	0.000992352	0.837722	0.10019	0.584661	0.969235	0.172186	0.22742	0.0672772	0.00471919	0.901921	0.194915	0.869754	0.998895	-1.77635	1.58891	-2.24681	-3.34364	0.205084	1.65182	0.557188	0.0391392	not applicable
Unknown polar (38100488)	Unknown	Unknown polar	MxP® Broad Profiling	not applicable	1.0801	1.0631	1.0037	1.0377	1.0976	1.02	0.9674	1.0415	0.265554	0.37661	0.954985	0.592704	0.0761899	0.728446	0.351536	0.258109	0.433806	0.526761	0.973176	0.759513	0.145577	0.838104	0.815534	0.998895	1.11667	0.886249	0.0565223	0.535833	1.78301	0.347709	-0.957906	1.17009	not applicable
Unknown polar (38101835)	Unknown	Unknown polar	MxP® Broad Profiling	not applicable	1.1007	1.1567	0.9857	0.9836	1.0969	1.1429	0.9968	1.0059	0.0859811	0.00953446	0.783473	0.766774	0.0266983	0.00365271	0.8848	0.791989	0.187755	0.0287377	0.906288	0.896665	0.0641959	0.0105633	0.943635	0.998895	1.72577	2.6183	-0.275177	-0.297013	2.2329	2.94249	-0.147079	0.267914	not applicable
Unknown polar (38102399)	Unknown	Unknown polar	MxP® Broad Profiling	not applicable	1.2413	1.1342	1.4456	1.0187	0.9902	1.043	1.0394	1.0334	0.00772748	0.118392	2.45463e-06	0.817706	0.870546	0.521104	0.40589	0.479828	0.0232913	0.232439	2.18871e-05	0.921893	0.916115	0.678328	0.838094	0.998895	2.69196	1.56855	4.85727	0.230812	-0.163182	0.64282	0.852309	0.722468	not applicable
Unknown polar (38102400)	Unknown	Unknown polar	MxP® Broad Profiling	not applicable	1.0131	1.0122	0.9399	0.9651	1.0484	1.04	0.9868	0.9954	0.674258	0.696478	0.0354875	0.254002	0.0423118	0.122838	0.488896	0.80897	0.809704	0.798682	0.087291	0.424659	0.0923951	0.228585	0.840637	0.998895	0.42095	0.390659	-2.11754	-1.14408	2.04393	1.54972	-0.707411	-0.245551	not applicable
Unknown polar (38102453)	Unknown	Unknown polar	MxP® Broad Profiling	not applicable	1.9923	1.2009	1.059	1.1098	1.0866	0.911	0.9909	1.0205	1.64604e-07	0.152289	0.632657	0.412367	0.386086	0.372346	0.886564	0.750711	1.6774e-06	0.283485	0.815594	0.598452	0.543569	0.536999	0.943635	0.998895	5.43545	1.4372	0.478756	0.821524	0.868718	-0.894178	-0.14481	0.322897	not applicable
Unknown polar (58100333)	Unknown	Unknown polar	MxP® Broad Profiling	not applicable	1.4317	1.5547	1.2246	0.9946	0.8094	0.9182	1.0133	1.0446	0.00367733	0.000299199	0.0682586	0.963868	0.0201097	0.393374	0.875122	0.585241	0.0122961	0.00156167	0.147549	0.982227	0.0512319	0.557497	0.943635	0.998895	2.94379	3.68918	1.8345	-0.0453644	-2.3455	-0.855603	0.159542	0.55632	not applicable
Unknown polar (58100976)	Unknown	Unknown polar	MxP® Broad Profiling	not applicable	0.9424	0.9862	1.0092	1.2778	0.925	0.7751	0.9521	1.0568	0.583172	0.901015	0.929257	0.0242535	0.348896	0.00594208	0.491277	0.44024	0.742419	0.922571	0.970054	0.0693104	0.501098	0.0163026	0.840637	0.998895	-0.549773	-0.124558	0.0889068	2.2727	-0.939238	-2.78482	-0.703485	0.790297	not applicable
Pantothenic acid	Vitamins, cofactors and related	Acyl-carriers and related	MxP® Broad Profiling	CAS-79-83-4 , CAS-137-08-6	1.2171	1.2546	0.8096	0.8673	1.1005	1.0638	1.0079	1.0292	0.00459972	0.00111324	0.00127615	0.0390307	0.062212	0.270386	0.900283	0.649927	0.0146916	0.00496319	0.00635108	0.0994354	0.124424	0.416278	0.944254	0.998895	2.86714	3.30976	-3.26915	-2.07794	1.8756	1.10533	0.127189	0.462017	GHOKWGTUZJEAQD-UHFFFAOYSA-N
Threonic acid	Vitamins, cofactors and related	Ascorbic acid and related	MxP® Broad Profiling	CAS-3909-12-4	0.9854	1.0435	1.0323	1.0338	1.1252	1.1198	0.9971	0.9897	0.754597	0.365492	0.473393	0.479479	0.000900577	0.0035201	0.9639	0.872354	0.849915	0.520375	0.657831	0.653558	0.00465497	0.0103192	0.977605	0.998895	-0.313026	0.907075	0.718371	0.708509	3.37204	2.95444	-0.045931	-0.163112	JPIJQSOTBSSVTP-GBXIJSLDSA-N
beta-Carotene	Vitamins, cofactors and related	Carotenoids	MxP® Broad Profiling	CAS-7235-40-7	0.9637	0.9513	1.0165	1.0467	1.21	1.1698	1.0486	0.984	0.672848	0.568667	0.842847	0.602182	0.00383315	0.0291289	0.747986	0.912922	0.809704	0.694997	0.930321	0.767066	0.0146481	0.0652237	0.88436	0.998895	-0.422884	-0.57099	0.198518	0.52212	2.92685	2.19805	0.326561	-0.110993	OENHQHLEOONYIE-JLTXGRSLSA-N
Coenzyme Q10	Vitamins, cofactors and related	Redox-carrier and related	MxP® Broad Profiling	CAS 303-98-0	0.8317	0.9715	0.8895	0.8618	1.2385	1.3007	1.0219	0.9479	0.0148043	0.699948	0.0993025	0.0485813	0.000174157	2.7548e-05	0.794092	0.521813	0.0406169	0.798682	0.189739	0.120888	0.0012652	0.000128158	0.907444	0.998895	-2.45911	-0.385961	-1.65618	-1.98475	3.82811	4.29539	0.265137	-0.654077	ACTIUHUUMQJHFO-UPTCCGCDSA-N
Coenzyme Q9	Vitamins, cofactors and related	Redox-carrier and related	MxP® Broad Profiling	CAS-303-97-9	0.8047	0.8979	0.9598	0.9034	1.1949	1.3145	1.0235	1.0443	0.0285765	0.273931	0.650043	0.292833	0.016478	0.000883403	0.829103	0.689692	0.0736791	0.437961	0.823131	0.476661	0.0446365	0.00295388	0.919316	0.998895	-2.20765	-1.09752	-0.45449	-1.05512	2.42163	3.38377	0.219202	0.40616	UUGXJSBPSRROMU-WJNLUYJISA-N
Nicotinamide	Vitamins, cofactors and related	Redox-carrier and related	MxP® Broad Profiling	CAS-98-92-0	1.0751	0.816	0.7776	0.8581	0.8865	0.7143	1.0472	1.0075	0.519217	0.0734782	0.013931	0.161495	0.155433	0.000397292	0.313338	0.851998	0.681671	0.162114	0.0465134	0.308148	0.255867	0.00146587	0.77074	0.998895	0.645866	-1.80072	-2.48417	-1.40604	-1.42679	-3.61203	1.03904	0.189431	DFPAKSUCGFBDDF-UHFFFAOYSA-N
alpha-Tocopherol	Vitamins, cofactors and related	Tocopherols and related	MxP® Broad Profiling	CAS-59-02-9	1.0291	1.1145	0.9136	0.894	1.141	1.1439	1.0416	0.9981	0.677276	0.117502	0.165725	0.1058	0.0109739	0.0178687	0.524478	0.976488	0.809704	0.232439	0.274924	0.226412	0.0340351	0.0434533	0.857959	0.998895	0.416813	1.57234	-1.39131	-1.62493	2.56823	2.38866	0.649844	-0.0299088	GVJHHUAWPYXKBD-IEOSBIPESA-N
gamma-Tocopherol (additional: 2,3-Dimethyl-5-phytylquinol, beta-Tocopherol)	Vitamins, cofactors and related	Tocopherols and related	MxP® Broad Profiling	CAS-54-28-4	0.9103	0.7703	1.1403	1.0694	0.8495	0.9879	1.1178	1.0267	0.300311	0.00263251	0.0982914	0.428722	0.0122055	0.863668	0.243814	0.773391	0.483208	0.00971306	0.189499	0.607593	0.0348263	0.897208	0.743271	0.998895	-1.03882	-3.05117	1.66201	0.793212	-2.53232	-0.171959	1.20739	0.292571	QUEDXNHFTDJVIY-UHFFFAOYSA-N

## Sheet: Legend
Statistical quantities	Explanation
Ratio	ANOVA estimate of effect on ratio scale (transformed Estimate: 10^Estimate)
p.value	p-value of ANOVA t-statistics
q.value	corrected for multiple testing according to Benjamini-Hochberg
t.value	ANOVA t-statistics
METABOLITE_NAME	Name of the metabolite. The term "additional:" signifies that quantitation can be disturbed by metabolites exhibiting identical analytical characteristics with respect to quantitation method. Literature data and/or comparison with alternative methods (e.g. LC-MS/MS, GC-MS) suggest that disturbing metabolite is present at minor levels only.
CAS_UID	Numerical identifier for chemical elements, compounds and polymers assigned by the American Chemical Society (Chemical Abstracts Service).
InChIKey	Hashed version of the IUPAC International Chemical Identifier.
Type of data:	Pool-normalized: Ratio of metabolite in sample compared to quality control samples (= experiment pool, mixed from a large number of samples).
	Quantitative: Data are normalized against internal standards and reported as absolute concentrations.
Coloring of ratios:
ratio > 1 & p-value < 0.01
ratio > 1 & 0.01 ≤ p-value < 0.05
ratio > 1 & 0.05 ≤ p-value < 0.10
ratio < 1 & 0.05 ≤ p-value < 0.10
ratio < 1 & 0.01 ≤ p-value < 0.05
ratio < 1 & p-value < 0.01
Font style of ratios:
bold: (ratio < 0.5) or (ratio > 2)
normal: (ratio > 0.5) or (ratio < 2)
light grey: (p-value > 0.1)
Coloring of p-values:
0.05 ≤ p < 0.10
0.01 ≤ p < 0.05
p < 0.01
